# Supplementary material for: Multi-modal proteomic characterization of lysosomal function and proteostasis in progranulin-deficient neurons
Source: Mol Neurodegener. 2023 Nov 16;18:87. doi: 10.1186/s13024-023-00673-w (PMC10655356; doi:10.1186/s13024-023-00673-w)
Supplement: Supplementary file 2 — Additional file 2: Supplementary Table S1. List of antibodies used in this study. [file 13024_2023_673_MOESM2_ESM.xlsx]

## Sheet: Table S1 List of antibodies
Table S1: List of antibodies used in this study.
Antibody	Company	Catalog	Application	Dilution
LAMP1	Developmental Studies Hybridoma Bank	#H4A3	Immunofluorescence	1:3000
LAMTOR4	Cell Signaling Technology	#13140S	Immunofluorescence	1:500
HA	Millipore Sigma	# 11867423001	Immunofluorescence	1:500
HOECHST	Millipore Sigma	#63493	Immunofluorescence	1:10000
Streptavidin-680	Jackson ImmunoResearch	#016-620-084	Immunofluorescence	1:1000
Streptavidin-488	Jackson ImmunoResearch	#016-540-084	Immunofluorescence	1:1000
PGRN	R&D systems	#AF2420	Immunofluorescence	1:1000
Rhodamine Red Donkey anti-Mouse IgG (H+L)	Jackson ImmunoResearch	#715-295-151	Immunofluorescence	1:1000
Rhodamine Red Donkey anti-Rabbit IgG (H+L)	Jackson ImmunoResearch	(#711-295-152	Immunofluorescence	1:1000
Rhodamine Red Donkey anti-Rat IgG (H+L)	Jackson ImmunoResearch	#711-295-153	Immunofluorescence	1:1000
Alexa Fluor 488 Donkey anti-Mouse IgG	Jackson ImmunoResearch	#715-545-151	Immunofluorescence	1:1000
Rodamine Red Donkey anti-Goat IgG	Jackson ImmunoResearch	#705-295-147	Immunofluorescence	1:1000
LAMP2	Cell Signaling Technology	#D5C2P	Western blot	1:5000
Calreticulin	Cell Signaling Technology	#D3E6	Western blot	1:5000
CTSD	Proteintech	#21327-I-AP	Western blot	1:5000
Catalase	Proteintech	#2126-1-AP	Western blot	1:5000
P70 S6 Kinase	Cell Signaling Technology	#49D7	Western blot	1:5000
