# Supplementary material for: Multi-modal proteomic characterization of lysosomal function and proteostasis in progranulin-deficient neurons
Source: Mol Neurodegener. 2023 Nov 16;18:87. doi: 10.1186/s13024-023-00673-w (PMC10655356; doi:10.1186/s13024-023-00673-w)
Supplement: Supplementary file 4 — Additional file 4: Supplementary Table S3. Global protein half-lives and statistical results for WT, GRN-KO, ptKO, ptMut, and ptWT i3Neurons. Source data for Figs. 4, 5 and 6. [file 13024_2023_673_MOESM4_ESM.xlsx]

## Sheet: WT iNeuron peptide half-lives
Peptide Sequence	Accession	Gene symbol	Protein names	Average Half-lives (day)	Rank	#unique peptides from same protein group
VIDTLHRHK	Q9H993	ARMT1	Damage-control phosphatase ARMT1	0.193258	1	6
MAEEKLILK	Q93045	STMN2	Stathmin-2	0.207417	2	8
FGAQNVARRIEFRKK	Q9NYB0	TERF2IP	Telomeric repeat-binding factor 2-interacting protein 1	0.286427	3	6
LFLQALKYSIPHLGKCMQK	Q4J6C6	PREPL	Prolyl endopeptidase-like	0.296416	4	5
VQSLEGEKLSPK	P46821	MAP1B	Microtubule-associated protein 1B	0.343337	5	121
HVFEDPQRREVAK	Q86TG7	PEG10	Retrotransposon-derived protein PEG10	0.441609	6	3
EFLGTYNK	Q9Y5J7	TIMM9	Mitochondrial import inner membrane translocase subunit Tim9	0.495688	7	4
NNPPTIVHDK	O60784	TOM1	Target of Myb protein 1	0.549877	8	4
LLSREKQPPIDNIIRAGLIPK	P52292	KPNA2	Importin subunit alpha-1	0.57911	9	4
KDQEAKERLK	Q9NQ50	MRPL40	39S ribosomal protein L40, mitochondrial (L40mt) (MRP-L40) (Mitochondrial large ribosomal subunit protein mL40) (Nuclear localization signal-containing protein deleted in velocardiofacial syndrome) (Up-regulated in metastasis)	0.587244	10	2
RGFEGSCSQKESEEGNPVRGSEEDSPK	O43719	HTATSF1	HIV Tat-specific factor 1	0.61373	11	7
VIPRHPGDPERLPKEVLLK	Q9H4W6	EBF3	Transcription factor COE3;Transcription factor COE4	0.617579	12	3
NCLNPQFSK	O75131	CPNE3	Copine-3	0.646892	13	13
LFEETGHEDPITK	Q4J6C6	PREPL	Prolyl endopeptidase-like	0.648403	14	5
LFIGQIPRNLDEKDLKPLFEEFGK	Q9BZC1	CELF4	CUGBP Elav-like family member 4	0.651251	15	4
QDLKGLEETVARELQTLHNLRK	Q12840	KIF5A	Kinesin heavy chain isoform 5A	0.651941	16	15
FKEAERLFSK	Q9HAF1	MEAF6	Chromatin modification-related protein MEAF6	0.658513	17	2
VCVTQDYQTALCVSRK	Q08629	SPOCK1	Testican-1	0.661697	18	10
LFVQDVTTRVKK	Q12840	KIF5A	Kinesin heavy chain isoform 5A	0.663768	19	15
SNFSRFHADSVCK	Q9BW61	DDA1	DET1- and DDB1-associated protein 1	0.685741	20	2
LMSAISK	P49327	FASN	Fatty acid synthase	0.694881	21	42
NICQFLVEIGLAKDDQLKVHGF	P41567	EIF1	Eukaryotic translation initiation factor 1	0.699798	22	9
RSLEAYFAVQPRPSSEK	Q01851	POU4F1	POU domain, class 4, transcription factor 1	0.699921	23	2
HSETFTRDNNMGLVK	Q9UNS2	COPS3	COP9 signalosome complex subunit 3	0.70304	24	8
LSHVLVHDVRENHIGHPESK	Q12955	ANK3	Ankyrin-3	0.70625	25	17
VQLKRPKDANRPY	Q9BZC1	CELF4	CUGBP Elav-like family member 4	0.737952	26	4
YESSLYSQEYSKPADVTPLNGFSEGSKTDATDGK	P46821	MAP1B	Microtubule-associated protein 1B;MAP1B heavy chain;MAP1 light chain LC1	0.748568	27	121
KFACNGTVIEHPEYGEVIQLQGDQRK	P41567	EIF1B	Eukaryotic translation initiation factor 1b;Eukaryotic translation initiation factor 1	0.783504	28	9
RLEITPVVCNVEQVRILRGLGAIQPGVNRCK	Q9UI36	DACH1	Dachshund homolog 1	0.784273	29	4
LFCTSCNVVLNHVRK	Q9UFW8	CGGBP1	CGG triplet repeat-binding protein 1	0.798611	30	3
SQRRGGHQNNYKPY	Q99729	HNRNPAB	Heterogeneous nuclear ribonucleoprotein A/B	0.804053	31	18
WMSVQYFEKLKGCIQK	O94986	CEP152	Centrosomal protein of 152 kDa	0.8078	32	1
TEEISEVK	P05067	APP	Amyloid-beta precursor protein	0.807884	33	8
ASSELFSQKTK	Q01581	HMGCS1	Hydroxymethylglutaryl-CoA synthase, cytoplasmic (HMG-CoA synthase) (EC 2.3.3.10) (3-hydroxy-3-methylglutaryl coenzyme A synthase)	0.811873	34	20
SSPATTVTSPNSTPAK	O60641	SNAP91	Clathrin coat assembly protein AP180	0.815445	35	17
AYRLTPK	O15372	EIF3H	Eukaryotic translation initiation factor 3 subunit H	0.8174	36	7
THPHFVIPYRCLVGEFVSDALLVPDKCK	P05067	APP	Amyloid beta A4 protein	0.820242	37	8
ALVDLADPRTWRSVPEK	P29120	PCSK1	Neuroendocrine convertase 1	0.821819	38	4
LQLEQEKLSSDYNK	O60282	KIF5C	Kinesin heavy chain isoform 5C	0.823934	39	79
KARVVQQQK	Q9UNZ5	C19orf53	Leydig cell tumor 10 kDa protein homolog	0.838124	40	2
GVVPGGGLK	O75822	EIF3J	Eukaryotic translation initiation factor 3 subunit J	0.840885	41	15
TVPERFHCVGGSVQDPEKIPSTGK	P16519	PCSK2	Neuroendocrine convertase 2	0.869683	42	2
VFEEFNVDLQEELPSLWSRRVGFYVNTFK	P49418	AMPH	Amphiphysin	0.880439	43	16
NYFEHEELTVSQLLLCLREGNQK	Q96CV9	OPTN	Optineurin	0.885363	44	9
MTNYDVEHTIK	P08133	ANXA6	Annexin A6	0.888662	45	15
SYVPYRDSK	Q12840	KIF5A	Kinesin heavy chain isoform 5A	0.888878	46	15
LSLLQEVEKTRHYLLLREK	Q12756	KIF1A	Kinesin-like protein KIF1A	0.896409	47	10
YEEEIRRLYK	Q12840	KIF5A	Kinesin heavy chain isoform 5A	0.896563	48	15
FGEAIGMGFPVKVPYRK	P78347	GTF2I	General transcription factor II-I	0.908247	49	21
HRRTYARRPTPNDDTLDEGVGLVHSNIATEHIPSPAK	Q01581	HMGCS1	Hydroxymethylglutaryl-CoA synthase, cytoplasmic	0.923838	50	20
SQEAQVLK	Q93045	STMN2	Stathmin-2	0.923848	51	8
RANRTEENVSDGSPNAGSVEQTPKKPGLRRRQT	P46527	CDKN1B	Cyclin-dependent kinase inhibitor 1B	0.924779	52	3
QGSPDQVSPVSEMTSTSLYQDKQEGK	P46821	MAP1B	Microtubule-associated protein 1B;MAP1B heavy chain;MAP1 light chain LC1	0.926566	53	121
SAAETSAQHAEKDNQMKPK	Q12955	ANK3	Ankyrin-3	0.927434	54	17
LGDVSPTQIDVSQFGSFKEDTK	P46821	MAP1B	Microtubule-associated protein 1B;MAP1B heavy chain;MAP1 light chain LC1	0.929141	55	121
AEGFYQK	P78559	MAP1A	Microtubule-associated protein 1A	0.932445	56	34
THSVNGITEEADPTIYSGK	O75534	CSDE1	Cold shock domain-containing protein E1	0.937584	57	25
VVREAVKHIGYDDSSKGFDYK	P31153	MAT2A	S-adenosylmethionine synthase isoform type-2	0.938368	58	11
MRHEAPMQMASAQDARYGQK	Q96E17	RAB3C	Ras-related protein Rab-3C	0.94006	59	3
AFEYGVK	P29120	PCSK1	Neuroendocrine convertase 1	0.944361	60	4
SYESSEDCSEAAGSPARK	Q6P6C2	ALKBH5	RNA demethylase ALKBH5	0.948874	61	2
VDRSAAYAARWVAK	P31153	MAT2A	S-adenosylmethionine synthase isoform type-2;S-adenosylmethionine synthase isoform type-1	0.949124	62	11
AEEDPEAADSGEPQNK	Q9NYB0	TERF2IP	Telomeric repeat-binding factor 2-interacting protein 1	0.950172	63	6
KIHAQWQK	Q01581	HMGCS1	Hydroxymethylglutaryl-CoA synthase, cytoplasmic (HMG-CoA synthase) (EC 2.3.3.10) (3-hydroxy-3-methylglutaryl coenzyme A synthase)	0.950792	64	20
GVPLQFDINSVGK	Q96QD9	FYTTD1	UAP56-interacting factor	0.953044	65	2
EEQELQDIQSRSK	Q13491	GPM6B	Neuronal membrane glycoprotein M6-b	0.953733	66	1
ATGGPAVFQKPVK	Q8IWQ3	BRSK2	Serine/threonine-protein kinase BRSK2	0.953975	67	10
EGNDKDFTLNDFGFMIFHSPYCK	Q01581	HMGCS1	Hydroxymethylglutaryl-CoA synthase, cytoplasmic	0.959358	68	20
TFKPIDLSDLKRRSTQDAK	C9JLW8	FAM195B	Protein FAM195B	0.962998	69	3
RGAAGDWGERANQVLK	Q14978	NOLC1	Nucleolar and coiled-body phosphoprotein 1	0.967707	70	3
SAVVAAAAPASVADDTPPPERRNK	Q7LFL8	CXXC5	CXXC-type zinc finger protein 5	0.977044	71	1
NMYELHK	O00303	EIF3F	Eukaryotic translation initiation factor 3 subunit F	0.977062	72	2
FVYKEEHPFEK	O95166	GABARAP	Gamma-aminobutyric acid receptor-associated protein	0.977205	73	2
EGVHGGGLNKK	P35080	PFN2	Profilin-2	0.978894	74	8
LHVGNISPTCTNKELRAK	Q9BWF3	RBM4	RNA-binding protein 4	0.981686	75	10
LLITGTEQFNQKPK	Q92538	GBF1	Golgi-specific brefeldin A-resistance guanine nucleotide exchange factor 1	0.981941	76	1
LDQPFIDCIRVAPDEK	Q4J6C6	PREPL	Prolyl endopeptidase-like	0.985189	77	5
LLTGELLPTDGMIRK	Q9UG63	ABCF2	ATP-binding cassette sub-family F member 2	0.988212	78	2
LDTLVEFPIRDLDFSEFVIQPQNESNPELYK	P51784	USP11	Ubiquitin carboxyl-terminal hydrolase 11	0.990755	79	5
QQKPTLSGQRFKTRK	Q7L1Q6	BZW1	Basic leucine zipper and W2 domain-containing protein 1	0.998335	80	12
RISTITALGHEGK	Q96T23	RSF1	Remodeling and spacing factor 1	1.00246	81	4
ALFNTLKEQASAK	Q9P291	ARMCX1	Armadillo repeat-containing X-linked protein 1	1.00247	82	1
TTPQSEMGGYYCNVCDCVVK	Q96NC0	ZMAT2	Zinc finger matrin-type protein 2	1.00495	83	2
EHAPIRSSLNSQQPTEEKETK	O75592	MYCBP2	E3 ubiquitin-protein ligase MYCBP2	1.00734	84	1
LNLCLYCGTGGHYADNCPAK	Q86TG7	PEG10	Retrotransposon-derived protein PEG10	1.01023	85	3
LWEVSVADRRSLLEPFVYLASK	Q9NYR9	NKIRAS2	NF-kappa-B inhibitor-interacting Ras-like protein 2	1.01074	86	1
AAILARIK	O00767	SCD	Acyl-CoA desaturase	1.01117	87	1
RRYQQEVDRIKEAVRYK	Q12840	KIF5A	Kinesin heavy chain isoform 5A	1.01239	88	15
IPAANILGHENK	P26440	IVD	Isovaleryl-CoA dehydrogenase, mitochondrial (IVD) (EC 1.3.8.4) (Butyryl-CoA dehydrogenase) (EC 1.3.8.1)	1.01664	89	6
NLQEGNEVDSQSSIRTEAK	O75152	ZC3H11A	Zinc finger CCCH domain-containing protein 11A	1.01905	90	3
AGEEVIAGPERENDVPLVVRPK	Q96D09	GPRASP2	G-protein coupled receptor-associated sorting protein 2	1.01944	91	2
VVVRCRPLNEREK	Q9Y496	KIF3A	Kinesin-like protein KIF3A	1.02022	92	12
KECVVKDNDFEPRALK	P29120	PCSK1	Neuroendocrine convertase 1	1.02285	93	4
LLMTPRAAPTSAPPSK	Q13123	IK	Protein Red	1.02945	94	5
SFGRGSTLIQHQRIHTGEKPYK	Q9H5H4	ZNF768	Zinc finger protein 768	1.03096	95	1
LIQQQLVLLLHAHK	Q09472	EP300	Histone acetyltransferase p300;CREB-binding protein	1.03591	96	1
TELLGLKERK	Q69YU5	BRAWNIN	Protein BRAWNIN	1.03625	97	1
QVREWKEQGSK	Q15392	DHCR24	Delta	1.03742	98	8
RLLGSSASSPGYQSSYQVGINQRFHAARHK	Q9P2B4	CTTNBP2NL	CTTNBP2 N-terminal-like protein	1.03798	99	6
REHEREVLQK	Q93045	STMN2	Stathmin-2	1.04234	100	8
GQGRSSVDLEESSTK	Q8NFC6	BOD1L1	Biorientation of chromosomes in cell division protein 1-like 1	1.04242	101	2
ATTHEVMGPKK	O60641	SNAP91	Clathrin coat assembly protein AP180	1.04305	102	17
HSPTEDEESAKAEADAYIREK	P46821	MAP1B	Microtubule-associated protein 1B;MAP1B heavy chain;MAP1 light chain LC1	1.04308	103	121
MEEQGLADASLLKK	Q9UBB4	ATXN10	Ataxin-10	1.04611	104	8
VFIDKQTNLSK	O95319	CELF2	CUGBP Elav-like family member 2;CUGBP Elav-like family member 1	1.04654	105	4
CELNVTEDALKAIARLALERK	O76031	CLPX	ATP-dependent Clp protease ATP-binding subunit clpX-like, mitochondrial	1.04663	106	4
NVICDKCEGRGGKK	P31689	DNAJA1	DnaJ homolog subfamily A member 1	1.04889	107	16
IAGILPLDNEDQCK	O43303	CCP110	Centriolar coiled-coil protein of 110 kDa	1.05633	108	2
SIITSAAPLISSPLK	Q12955	ANK3	Ankyrin-3	1.05994	109	17
VFDFAGEEVRVTKEVDATSKEAK	Q9UEE9	CFDP1	Craniofacial development protein 1	1.06426	110	6
TAAAASEKNRGPRK	Q9UNZ5	C19orf53	Leydig cell tumor 10 kDa protein homolog	1.06562	111	2
RRNDSVIVDTFHGLFK	P51784	USP11	Ubiquitin carboxyl-terminal hydrolase 11	1.06735	112	5
LYEENKVIAGFSLLNLLFK	Q9HCJ6	VAT1L	Synaptic vesicle membrane protein VAT-1 homolog-like	1.06982	113	17
KEDELWASFLNDVGPK	Q9UEE9	CFDP1	Craniofacial development protein 1	1.07027	114	6
VARSTDSLDGPGEGSVQPLPTAGGPSVK	O14559	ARHGAP33	Rho GTPase-activating protein 33	1.07037	115	1
VSGSQIVDIDKRK	P60520	GABARAPL2	Gamma-aminobutyric acid receptor-associated protein-like 2	1.0715	116	8
SRYEIRDDHTLKIRK	Q9Y6N7	ROBO1	Roundabout homolog 1	1.07324	117	12
SESSHKGFHYKH	Q8IVM0	CCDC50	Coiled-coil domain-containing protein 50	1.07683	118	5
RHQLVHTGEKPFQCTFEGCGK	P25490	YY1	Transcriptional repressor protein YY1	1.07755	119	2
AVIVPGNGGGDVTTHGWYGWVK	O75884	RBBP9	Serine hydrolase RBBP9	1.07761	120	3
YDGFDCVYGLELNK	Q9Y657	SPIN1	Spindlin-1	1.08196	121	2
INEKPQVIADYESGRAIPNNQVLGK	O60869	EDF1	Endothelial differentiation-related factor 1	1.08199	122	9
DIGKPIEKGPRAK	O60869	EDF1	Endothelial differentiation-related factor 1	1.08652	123	9
VQPPTPLLPSVK	O60885	BRD4	Bromodomain-containing protein 4	1.08816	124	2
TDGDDTETVPSEQSHASGK	Q9BQ70	TCF25	Transcription factor 25	1.0897	125	1
DGLSYQIFPDPSDFDRCCK	Q53QV2	LBH	Protein LBH	1.08995	126	1
LTSSRTQLPYEYYSLPFCQPSK	Q92544	TM9SF4	Transmembrane 9 superfamily member 4	1.09022	127	1
TFKPIDLSDLK	C9JLW8	FAM195B	Protein FAM195B	1.09042	128	3
TGIDQLVVTPISQAQAK	Q14562	DHX8	ATP-dependent RNA helicase DHX8	1.09048	129	1
LFTRCLTPLVPEDLRK	O60216	RAD21	Double-strand-break repair protein rad21 homolog	1.09558	130	2
RFVSEAELDERRK	Q9GZU8	FAM192A	Protein FAM192A	1.09573	131	1
ESSPEKEAEEGCPEKESEEGCPK	O43719	HTATSF1	HIV Tat-specific factor 1	1.09576	132	7
KDCSLPLTVLTCAK	Q9UPW5	AGTPBP1	Cytosolic carboxypeptidase 1	1.09898	133	4
GINSSNVENQLQATQAARK	P52292	KPNA2	Importin subunit alpha-1	1.09925	134	4
IRAKYPDRVPVIVEK	P60520	GABARAPL2	Gamma-aminobutyric acid receptor-associated protein-like 2	1.09931	135	8
KETSPESSLIQDEIAVK	P11137	MAP2	Microtubule-associated protein 2	1.10085	136	83
LQADYEK	Q12840	KIF5A	Kinesin heavy chain isoform 5A	1.102	137	15
TLWNQELYIQQDNSERK	Q92917	GPKOW	G patch domain and KOW motifs-containing protein	1.10411	138	1
QLDDKDDEINQQSQLIEK	Q12840	KIF5A	Kinesin heavy chain isoform 5A	1.10497	139	15
WQRMVAPPAEPTRQQPSK	Q86U70	LDB1	LIM domain-binding protein 1	1.10898	140	2
ARGCPEDAAVCAVDK	P11717	IGF2R	Cation-independent mannose-6-phosphate receptor	1.10972	141	9
HATDTNLVECLTK	Q01484	ANK2	Ankyrin-2	1.11026	142	122
RKAPAPPVLSPK	Q8NDI1	EHBP1	EH domain-binding protein 1	1.11143	143	7
SLNPDEMRRRREEEGLQLRKQK	P52294	KPNA1	Importin subunit alpha-5;Importin subunit alpha-5, N-terminally processed	1.11208	144	5
LGSTEVASNVPK	Q9Y5A9	YTHDF2	YTH domain-containing family protein 2	1.11332	145	4
DGSLEDDEDEEDDLDEGVGGK	Q12789	GTF3C1	General transcription factor 3C polypeptide 1	1.11686	146	1
DTSLEELQK	Q9NZ72	STMN3	Stathmin-3	1.11761	147	2
AHQCGDDDKTRPLVK	Q9BQ61	TRIR	Telomerase RNA component interacting RNase	1.11816	148	3
TDPSDSQTGLAEQCAGIRK	P46527	CDKN1B	Cyclin-dependent kinase inhibitor 1B	1.12088	149	3
VNFGTDFLTAIK	Q15813	TBCE	Tubulin-specific chaperone E	1.12203	150	6
LIAAQTGTRWNK	Q9BZL1	UBL5	Ubiquitin-like protein 5	1.12426	151	2
NYGFVHIEDK	Q9BWF3	RBM4	RNA-binding protein 4	1.12628	152	10
ESMAGNKPANAVLHK	Q14839	CHD4	Chromodomain-helicase-DNA-binding protein 4	1.12727	153	17
RQNALLEQQVRALEK	P61244	MAX	Protein max	1.12777	154	1
SYLNIWSELQAYIKEHHTTGLTWSK	P40123	CAP2	Adenylyl cyclase-associated protein 2	1.13346	155	11
STAGNFLVNPLEPK	Q96SB4	SRPK1	SRSF protein kinase 1	1.13417	156	6
AAPPQIPDTRRELAELVK	Q9HAF1	MEAF6	Chromatin modification-related protein MEAF6	1.13554	157	2
KIIEVHVEK	Q8WW22	DNAJA4	DnaJ homolog subfamily A member 4	1.13591	158	1
KPKEPQPEQPQPSTSAN	Q9GZR7	DDX24	ATP-dependent RNA helicase DDX24	1.13635	159	2
EQPLDEELK	P05023	ATP1A1	Sodium/potassium-transporting ATPase subunit alpha-1	1.13708	160	13
IDLPEVQIEHDPELEKESPGLK	Q14966	ZNF638	Zinc finger protein 638	1.13867	161	7
LNLGGSSRVESQSSFGTLRK	O60443	DFNA5	Gasdermin-E (Inversely correlated with estrogen receptor expression 1) (ICERE-1) (Non-syndromic hearing impairment protein 5) [Cleaved into: Gasdermin-E, N-terminal (GSDME-NT); Gasdermin-E, C-terminal (GSDME-CT)]	1.14052	162	5
LHGVNINVEASKNK	Q9BWF3	RBM4	RNA-binding protein 4;RNA-binding protein 4B	1.14142	163	10
LDLHVIPVWQK	P29120	PCSK1	Neuroendocrine convertase 1	1.14444	164	4
RSCPSFSASSEGTRIKK	P27707	DCK	Deoxycytidine kinase	1.14592	165	2
SSGTNFQGLPSK	Q68EM7	ARHGAP17	Rho GTPase-activating protein 17	1.14844	166	1
AEFEEQNVRK	Q9UFW8	CGGBP1	CGG triplet repeat-binding protein 1	1.14867	167	3
SALVHRYLTGTYVQEESPEGGRFK	Q96P47	AGAP3	Arf-GAP with GTPase, ANK repeat and PH domain-containing protein 3 (AGAP-3) (CRAM-associated GTPase) (CRAG) (Centaurin-gamma-3) (Cnt-g3) (MR1-interacting protein) (MRIP-1)	1.15094	168	3
LAGLDINKTEGEEDAQRSSTEQSGEAQGEAAKSES	P61925	PKIA	cAMP-dependent protein kinase inhibitor alpha	1.15187	169	4
PGSLPLNAEACWPK	Q01581	HMGCS1	Hydroxymethylglutaryl-CoA synthase, cytoplasmic	1.15398	170	20
TLIEPFTLLASK	Q9NYS0	NKIRAS1	NF-kappa-B inhibitor-interacting Ras-like protein 1	1.15689	171	1
SNFSLEDFQHSK	P56937	HSD17B7	3-keto-steroid reductase/17-beta-hydroxysteroid dehydrogenase 7	1.15957	172	2
NICQFLLEVGIVKEEQLKVHGF	O60739	EIF1B	Eukaryotic translation initiation factor 1b	1.15985	173	4
LSTDHIPILYRTGK	Q06210	GFPT1	Glutamine--fructose-6-phosphate aminotransferase [isomerizing] 1	1.15991	174	3
FARLVK	Q99622	C12orf57	Protein C10	1.16287	175	6
LHLPADDVVSIIEEVEEKRK	O15240	VGF	Neurosecretory protein VGF;Neuroendocrine regulatory peptide-1;Neuroendocrine regulatory peptide-2;Antimicrobial peptide VGF[554-577]	1.16346	176	6
TETTTEIRSEKEHPTTK	Q01484	ANK2	Ankyrin-2	1.1641	177	122
MIVDPVEPHGEMK	Q13263	TRIM28	Transcription intermediary factor 1-beta	1.1643	178	24
SGGTALHVAAAK	O14974	PPP1R12A	Protein phosphatase 1 regulatory subunit 12A	1.16452	179	2
YFNKQPYPTRREIEK	Q9H2P0	ADNP	Activity-dependent neuroprotector homeobox protein	1.16499	180	3
EQLRVDALERTLEQK	O95359	TACC2	Transforming acidic coiled-coil-containing protein 2	1.16551	181	7
REAETFKEQGNAYYAK	Q99615	DNAJC7	DnaJ homolog subfamily C member 7	1.16917	182	2
FRFTPPLEDSCFHYGFNSNYLK	P07099	EPHX1	Epoxide hydrolase 1	1.16989	183	7
IERTTKSPSDSGYSYETIGK	P46821	MAP1B	Microtubule-associated protein 1B;MAP1B heavy chain;MAP1 light chain LC1	1.17515	184	121
DSGGKTPGDFSYAYQKPEETTRSPDEEDYDYESYEK	P46821	MAP1B	Microtubule-associated protein 1B;MAP1B heavy chain;MAP1 light chain LC1	1.17583	185	121
LDLFSALGDAK	Q8N5G2	TMEM57	Macoilin	1.17708	186	1
TLTTVQGIADDYDKKK	P41567	EIF1	Eukaryotic translation initiation factor 1;Eukaryotic translation initiation factor 1b	1.17814	187	9
TGTAYTFFTPNNIKQVSDLISVLREANQAINPK	P17844	DDX5	Probable ATP-dependent RNA helicase DDX5	1.18102	188	18
KGTVEGFEPADNKCLLRATDGK	P37108	SRP14	Signal recognition particle 14 kDa protein	1.18206	189	14
LSLLQEVEK	Q12756	KIF1A	Kinesin-like protein KIF1A	1.18236	190	10
SEISQVFEIALK	O95793	STAU1	Double-stranded RNA-binding protein Staufen homolog 1	1.18474	191	5
LLRHHYEQQQEDLARNLGKGK	Q14839	CHD4	Chromodomain-helicase-DNA-binding protein 4;Chromodomain-helicase-DNA-binding protein 5;Chromodomain-helicase-DNA-binding protein 3	1.18498	192	17
AMTEDGFLAVCSEAK	P08243	ASNS	Asparagine synthetase [glutamine-hydrolyzing]	1.1855	193	8
ADSNKTRIDEANQRATK	P60880	SNAP25	Synaptosomal-associated protein 25	1.18812	194	2
DAYSSFGSRSDSRGK	O00571	DDX3X	ATP-dependent RNA helicase DDX3X (EC 3.6.4.13) (CAP-Rf) (DEAD box protein 3, X-chromosomal) (DEAD box, X isoform) (DBX) (Helicase-like protein 2) (HLP2)	1.19154	195	11
ARVPDLDK	Q9H0R8	GABARAPL1	Gamma-aminobutyric acid receptor-associated protein-like 1	1.19277	196	4
GTVSFHSHSDHRFLGTVEKEATFSNPK	O75534	CSDE1	Cold shock domain-containing protein E1	1.19592	197	25
QQQQQQQQQQQQQQQQQQHVTSWPGK	Q14119	VEZF1	Vascular endothelial zinc finger 1	1.19637	198	1
SSLFLAPSALK	Q12955	ANK3	Ankyrin-3	1.19668	199	17
RESVELALK	O43719	HTATSF1	HIV Tat-specific factor 1	1.19796	200	7
GFLVMGSK	Q9H4G0	EPB41L1	Band 4.1-like protein 1	1.19797	201	32
SQQNQLLVDELSQK	Q12840	KIF5A	Kinesin heavy chain isoform 5A	1.19859	202	15
IASVLGISTPK	Q8N128	FAM177A1	Protein FAM177A1	1.19863	203	1
YSQSTRRGSEDFETRSSFQK	A2AJT9	CXorf23	Uncharacterized protein CXorf23	1.19873	204	1
LLDEDEIRGYK	O43719	HTATSF1	HIV Tat-specific factor 1	1.20076	205	7
VSADNTVGRFLMSLVNQVPK	O00303	EIF3F	Eukaryotic translation initiation factor 3 subunit F	1.20194	206	2
NICQFLLEVGIVKEEQLK	O60739	EIF1B	Eukaryotic translation initiation factor 1b	1.20223	207	4
SLRIAEYAFK	P51553	IDH3G	Isocitrate dehydrogenase [NAD] subunit gamma, mitochondrial	1.20244	208	4
HSGFEDELSEVLENQSSQAELK	P10645	CHGA	Chromogranin-A	1.20312	209	7
AYGFSCDGEGVLK	Q99622	C12orf57	Protein C10	1.20449	210	6
TIRIRDPNQGGK	Q04637	EIF4G1	Eukaryotic translation initiation factor 4 gamma 1	1.20457	211	23
QISQAYEVLSDAKK	P31689	DNAJA1	DnaJ homolog subfamily A member 1	1.20997	212	16
TFTFDTVFGPESK	Q9Y496	KIF3A	Kinesin-like protein KIF3A	1.21235	213	12
APPAPGPASGGSGEVDELFDVKNAFYIGSYQQCINEAQRVK	O14579	COPE	Coatomer subunit epsilon	1.21424	214	6
DERVSALEVLPDRVATSRISDAHLADTMIGK	Q9Y657	SPIN1	Spindlin-1	1.21473	215	2
LAQQQAAAAAAAAAAASQQGSAK	Q9BZK7	TBL1XR1	F-box-like/WD repeat-containing protein TBL1XR1	1.21637	216	4
MIEVVCNDRLGK	Q9BZL1	UBL5	Ubiquitin-like protein 5	1.21649	217	2
RSLRPDPNFDALISK	Q99496	RNF2	E3 ubiquitin-protein ligase RING2	1.21869	218	2
SLNPDEMRRRREEEGLQLRK	P52294	KPNA1	Importin subunit alpha-5;Importin subunit alpha-5, N-terminally processed	1.22073	219	5
MRRDGWPAMGIHGDK	P17844	DDX5	Probable ATP-dependent RNA helicase DDX5	1.22192	220	18
DLATKINEKPQVIADYESGRAIPNNQVLGK	O60869	EDF1	Endothelial differentiation-related factor 1	1.22263	221	9
QDTVSEPVTPASLAALQSDVQPVGHDYVEEVRNDEGK	Q96KR1	ZFR	Zinc finger RNA-binding protein	1.2237	222	9
LWNQLEAEIHLHRHK	Q9HD26	GOPC	Golgi-associated PDZ and coiled-coil motif-containing protein	1.22442	223	3
LYRSINRTGTAQPGTQTCSTSTQSK	Q9H2F5	EPC1	Enhancer of polycomb homolog 1	1.22462	224	1
ELAQRQEEEAAQQGPVVVSPASDYKDK	O75391	SPAG7	Sperm-associated antigen 7	1.22668	225	1
VSSSSESEPELAQLK	Q01484	ANK2	Ankyrin-2	1.22668	226	122
ESFEGQMTEDNIEVGICNEAGFRRLTPTEVK	P25787	PSMA2	Proteasome subunit alpha type-2	1.22896	227	7
RDGRLNLASRLPSYFVRPDLGPK	Q7LBC6	KDM3B	Lysine-specific demethylase 3B	1.231	228	2
VDGSVNAYAINVSQK	Q8WVK2	SNRNP27	U4/U6.U5 small nuclear ribonucleoprotein 27 kDa protein	1.23216	229	1
LHVGNISPTCTNK	Q9BWF3	RBM4	RNA-binding protein 4	1.23218	230	10
IQTQLNLIHPDIFPLLTSFRCK	Q9BQ52	ELAC2	Zinc phosphodiesterase ELAC protein 2	1.23255	231	1
LGTSGLNQPTFQQSK	A5YKK6	CNOT1	CCR4-NOT transcription complex subunit 1	1.23262	232	7
AEAGPVEQQLLQETEK	Q99996	AKAP9	A-kinase anchor protein 9	1.23341	233	9
IFLENHVRHLHK	Q13617	CUL2	Cullin-2	1.23345	234	11
QDVIEVIEK	P24928	POLR2A	DNA-directed RNA polymerase II subunit RPB1	1.23397	235	2
RIQLPSEK	P60520	GABARAPL2	Gamma-aminobutyric acid receptor-associated protein-like 2	1.23467	236	8
SGLNIAHFK	Q16850	CYP51A1	Lanosterol 14-alpha demethylase	1.23594	237	9
SGLDSVSSWLPLAK	Q6PD74	AAGAB	Alpha- and gamma-adaptin-binding protein p34	1.23631	238	2
SGLSKEFDQEK	P11137	MAP2	Microtubule-associated protein 2	1.23689	239	83
SYEAQDPEIASLSGKLK	Q99622	C12orf57	Protein C10	1.23761	240	6
FDKEFQALEK	Q96NT1	NAP1L5	Nucleosome assembly protein 1-like 5	1.23787	241	6
AAAGQESEGPAVGPPQPLGK	O14497	ARID1A	AT-rich interactive domain-containing protein 1A	1.23806	242	4
DVFHMVVEVPRWSNAK	Q15181	PPA1	Inorganic pyrophosphatase	1.24039	243	17
YRDNRTRQHIPYREDK	P48729	CSNK1A1	Casein kinase I isoform alpha;Casein kinase I isoform alpha-like	1.24112	244	3
VIVGGVDLLAK	Q9Y496	KIF3A	Kinesin-like protein KIF3A	1.24119	245	12
FLDEQAIDREHERDVFQQEIQK	Q99996	AKAP9	A-kinase anchor protein 9	1.2413	246	9
RAATTVLQELK	Q9NUL3	STAU2	Double-stranded RNA-binding protein Staufen homolog 2	1.24435	247	9
LGGLPIIANMINK	Q7L311	ARMCX2	Armadillo repeat-containing X-linked protein 2	1.24551	248	2
STVVPVPYEK	P78347	GTF2I	General transcription factor II-I	1.24959	249	21
TEGPSPALLEETPLEPAVGPK	O95359	TACC2	Transforming acidic coiled-coil-containing protein 2	1.25059	250	7
ISFDDQHFEK	Q12756	KIF1A	Kinesin-like protein KIF1A	1.25292	251	10
NFEESRDGRVDSWRNFQANTKGK	O75937	DNAJC8	DnaJ homolog subfamily C member 8	1.25382	252	17
IERAIGLK	O60869	EDF1	Endothelial differentiation-related factor 1	1.25669	253	9
TTKTPEDGDYSYEIIEK	P46821	MAP1B	Microtubule-associated protein 1B;MAP1B heavy chain;MAP1 light chain LC1	1.25685	254	121
AAQQAASSSGQGQQAQTPTGK	P48729	CSNK1A1	Casein kinase I isoform alpha	1.25766	255	3
TAVDGPDLEMLTGQERVALANRK	Q14318	FKBP8	Peptidyl-prolyl cis-trans isomerase FKBP8	1.25955	256	7
TFGCGSAIASSSLATEWVKGK	Q9H1K1	ISCU	Iron-sulfur cluster assembly enzyme ISCU, mitochondrial	1.26031	257	3
GLSLLKPLGTYILYGSSNMVTGETK	Q9HCJ6	VAT1L	Synaptic vesicle membrane protein VAT-1 homolog-like	1.261	258	17
VTDDLVCLVYKTDQAQDVKK	P49458	SRP9	Signal recognition particle 9 kDa protein	1.26121	259	9
DLGEIGRGAYGSVNK	P45985	MAP2K4	Dual specificity mitogen-activated protein kinase kinase 4	1.2614	260	8
LFSLPAQPLWNNRLLK	O60216	RAD21	Double-strand-break repair protein rad21 homolog	1.26217	261	2
DFRDHAEQQHIAAQQK	Q9NRY2	INIP	SOSS complex subunit C	1.26277	262	2
IQYNGLTLDVDGRTTK	Q13332	PTPRS	Receptor-type tyrosine-protein phosphatase S	1.26725	263	4
GSGREEEKGVVTNGLDLSPADEK	P07197	NEFM	Neurofilament medium polypeptide	1.26894	264	75
LNLVDLAGSERQAK	O15066	KIF3B	Kinesin-like protein KIF3B;Kinesin-like protein KIF3B, N-terminally processed	1.27069	265	7
NAAIAVLEELK	O95793	STAU1	Double-stranded RNA-binding protein Staufen homolog 1	1.27114	266	5
ALDPADQHLRHVEK	Q7Z7K0	CMC1	COX assembly mitochondrial protein homolog	1.2724	267	1
ESEEGNPVRGSEEDSPK	O43719	HTATSF1	HIV Tat-specific factor 1	1.27293	268	7
AHVGVAHRIHHATPPQAQPEVK	Q53HC0	CCDC92	Coiled-coil domain-containing protein 92	1.27368	269	3
GSISEDELITAIKEAK	Q16799	RTN1	Reticulon-1	1.2738	270	18
LEALLEKTK	P78559	MAP1A	Microtubule-associated protein 1A;MAP1A heavy chain;MAP1 light chain LC2	1.27735	271	34
HRPEDVVQFLVSK	Q53T59	HS1BP3	HCLS1-binding protein 3	1.27758	272	1
MEEEQRQRQEEPPPGPQRPDQSAAAAGPGDPK	Q9BQ61	C19orf43	Uncharacterized protein C19orf43	1.27848	273	3
MVAYLQDSALDDERLASK	Q6Y7W6	GIGYF2	PERQ amino acid-rich with GYF domain-containing protein 2	1.2805	274	5
DFTRAAPNPAK	O95793	STAU1	Double-stranded RNA-binding protein Staufen homolog 1	1.28121	275	5
VSRLECRGGCAGGQCCGPLRSK	O94813	SLIT2	Slit homolog 2 protein;Slit homolog 2 protein N-product;Slit homolog 2 protein C-product	1.28139	276	1
NITLDDASAPRLMVLRQPRGPDNSMGFGAERK	O75534	CSDE1	Cold shock domain-containing protein E1	1.2815	277	25
GGVVAGNVAHILDSNHGK	Q6PGP7	TTC37	Tetratricopeptide repeat protein 37	1.28151	278	4
FIKTPPGVSAPTEPLLCK	P29558	RBMS1	RNA-binding motif, single-stranded-interacting protein 1	1.28324	279	2
VIDLTRNEATVETLTETK	Q9GZR7	DDX24	ATP-dependent RNA helicase DDX24	1.28372	280	2
HTEAEIAAACETFLK	Q9C0B1	FTO	Alpha-ketoglutarate-dependent dioxygenase FTO	1.28385	281	10
VERFPDLAAEKECRDREERNEK	Q86WR0	CCDC25	Coiled-coil domain-containing protein 25	1.28419	282	1
HSATPFLK	P08243	ASNS	Asparagine synthetase [glutamine-hydrolyzing]	1.28538	283	8
AVAAPRPDRLVNRLK	O75534	CSDE1	Cold shock domain-containing protein E1	1.28579	284	25
AAQTAEDAMQIMEQMTKEK	P30622	CLIP1	CAP-Gly domain-containing linker protein 1	1.28636	285	16
SGSVDSRVPGGPPASNLRK	Q8NEY1	NAV1	Neuron navigator 1	1.28696	286	5
FGVSSESKPEEVKK	P49790	NUP153	Nuclear pore complex protein Nup153	1.28708	287	2
MSESLETDPAITAAK	Q96E17	RAB3C	Ras-related protein Rab-3C	1.28756	288	3
QELDDILK	Q14839	CHD4	Chromodomain-helicase-DNA-binding protein 4;Chromodomain-helicase-DNA-binding protein 5;Chromodomain-helicase-DNA-binding protein 3	1.28919	289	17
SQDFCCEGCGSAMK	Q9Y385	UBE2J1	Ubiquitin-conjugating enzyme E2 J1	1.29019	290	1
LVSDDLDSSLANLVGNLGIGNGTTK	Q13492	PICALM	Phosphatidylinositol-binding clathrin assembly protein	1.29028	291	6
VIPTFVTENNVIK	O43303	CCP110	Centriolar coiled-coil protein of 110 kDa	1.29107	292	2
HLEEPGETQNAFLNERK	P05060	CHGB	Secretogranin-1	1.29129	293	4
QQKPTLSGQRFK	Q7L1Q6	BZW1	Basic leucine zipper and W2 domain-containing protein 1	1.2914	294	12
LGVNNISGIEEVNMFTNQGTVIHFNNPK	P20290	BTF3	Transcription factor BTF3	1.2936	295	5
KVEEEEKLLK	Q6Y7W6	GIGYF2	PERQ amino acid-rich with GYF domain-containing protein 2	1.29441	296	5
ASLLVSNQNGNMYTSSVYGSLASVLAQYSPQQLAGK	Q01581	HMGCS1	Hydroxymethylglutaryl-CoA synthase, cytoplasmic	1.29442	297	20
RAADLVEALYGMPHNNQEIILK	Q9UH73	EBF1	Transcription factor COE1;Transcription factor COE3	1.29494	298	2
TIQVPQQK	Q9BY77	POLDIP3	Polymerase delta-interacting protein 3	1.29551	299	6
ATDTLDSTGRVTEEKPYDK	Q8WWH5	TRUB1	Probable tRNA pseudouridine synthase 1	1.29688	300	2
VFDFAGEEVRVTK	Q9UEE9	CFDP1	Craniofacial development protein 1	1.29906	301	6
SIWSVSTPSPIK	Q12955	ANK3	Ankyrin-3	1.3006	302	17
GGPGGGLIIIDSMPDIRK	Q9UPW8	UNC13A	Protein unc-13 homolog A	1.30156	303	1
LVLLTASKDSTK	Q96CP2	FLYWCH2	FLYWCH family member 2	1.30231	304	7
DVGRPNFEEGGPTSVGRK	Q6Y7W6	GIGYF2	PERQ amino acid-rich with GYF domain-containing protein 2	1.30274	305	5
VFDFTFSPEEMKQLNALNK	P14550	AKR1A1	Alcohol dehydrogenase [NADP	1.30326	306	13
DSAAGGQADPPGPPLLSKPGDEDDAPPK	Q8NFD5	ARID1B	AT-rich interactive domain-containing protein 1B	1.30344	307	2
SSLTQHSWQSLK	Q9NYB0	TERF2IP	Telomeric repeat-binding factor 2-interacting protein 1	1.30548	308	6
LVLCEVFK	P15104	GLUL	Glutamine synthetase	1.3058	309	1
GLDFDPWSNNRGDDEVFDSK	Q12955	ANK3	Ankyrin-3	1.30652	310	17
TSDAVVQTEEVAAPK	O95996	APC2	Adenomatous polyposis coli protein 2	1.30694	311	1
SATVCERGTPIK	Q99470	SDF2	Stromal cell-derived factor 2	1.30948	312	4
EQERLAYINPDLALEEKNK	P31948	STIP1	Stress-induced-phosphoprotein 1	1.31032	313	47
LSGPSVEELERELEANK	Q9HD26	GOPC	Golgi-associated PDZ and coiled-coil motif-containing protein	1.31089	314	3
LFGIESSSGTILWK	Q8N766	EMC1	ER membrane protein complex subunit 1	1.31092	315	4
DGLSDERGRDDCGTFEDTGPLLQFDYK	Q14684	RRP1B	Ribosomal RNA processing protein 1 homolog B	1.31201	316	1
NTQAAEALVK	Q03001	DST	Dystonin	1.31478	317	78
EDILENEDEQNSPPK	Q9NTI5	PDS5B	Sister chromatid cohesion protein PDS5 homolog B	1.3154	318	7
NVICDKCEGRGGK	P31689	DNAJA1	DnaJ homolog subfamily A member 1	1.31603	319	16
YIENMSRGIYK	Q8IWS0	PHF6	PHD finger protein 6	1.31708	320	5
HTTSIFDDFSHYEK	Q9Y5A9	YTHDF2	YTH domain-containing family protein 2	1.3176	321	4
KNQDDFECVTTLEGHENEVK	O76071	CIAO1	Probable cytosolic iron-sulfur protein assembly protein CIAO1	1.31763	322	4
AMPEPQDGELKIRVK	Q9HCJ6	VAT1L	Synaptic vesicle membrane protein VAT-1 homolog-like	1.31771	323	17
TASRPAPLVQQLSPSLLPNSK	Q9Y6X9	MORC2	MORC family CW-type zinc finger protein 2	1.31773	324	1
SEKPESCDNVKVVVRCRPLNEREK	Q9Y496	KIF3A	Kinesin-like protein KIF3A	1.31859	325	12
KECPIPNVQNSPIPAKLPEPVK	Q2M2I8	AAK1	AP2-associated protein kinase 1	1.31903	326	7
PLPVALQTRLAK	O60828	PQBP1	Polyglutamine-binding protein 1	1.32001	327	3
RGEGEDEVEEESTALQK	Q96T23	RSF1	Remodeling and spacing factor 1	1.32022	328	4
TLASSSSSSSSSSGAETPK	Q9Y467	SALL2	Sal-like protein 2	1.3217	329	1
DERQEDPYGPQTK	O15226	NKRF	NF-kappa-B-repressing factor	1.32237	330	1
MTAILTTDVSDK	Q01484	ANK2	Ankyrin-2	1.32524	331	122
DETMREFLELTEQSQK	Q99996	AKAP9	A-kinase anchor protein 9	1.32555	332	9
YETIHLTEEPTK	Q9H2P0	ADNP	Activity-dependent neuroprotector homeobox protein	1.32728	333	3
TALLPSDSVFAEERNLK	Q14966	ZNF638	Zinc finger protein 638	1.32818	334	7
FGGVQELLNQQK	Q9Y530	OARD1	O-acetyl-ADP-ribose deacetylase 1	1.32828	335	2
GCCFVTFYTRK	O95319	CELF2	CUGBP Elav-like family member 2;CUGBP Elav-like family member 1	1.33028	336	4
TLPDHAVPAAFPATDSTSEGK	Q5JR59	MTUS2	Microtubule-associated tumor suppressor candidate 2	1.33093	337	1
FGQQNPRQVAQSEAEK	Q8WU90	ZC3H15	Zinc finger CCCH domain-containing protein 15	1.33151	338	3
SLVALLVETQMKK	Q8TAQ2	SMARCC2	SWI/SNF complex subunit SMARCC2;SWI/SNF complex subunit SMARCC1	1.33191	339	27
RLLPAEHCITK	Q9ULJ6	ZMIZ1	Zinc finger MIZ domain-containing protein 1	1.33242	340	1
NESTVLDLSSIDSSRK	Q9UPP5	KIAA1107	Uncharacterized protein KIAA1107	1.33365	341	1
GYGFVDFDSPAAAQK	P29558	RBMS1	RNA-binding motif, single-stranded-interacting protein 1;RNA-binding motif, single-stranded-interacting protein 3	1.33521	342	2
SAIDLTPIVVEDKEEK	Q14839	CHD4	Chromodomain-helicase-DNA-binding protein 4	1.33538	343	17
VVTNARSPGARCYGFVTMSTAEEATK	Q15424	SAFB	Scaffold attachment factor B1	1.3373	344	21
AGISFIIKRPFLEPK	P78347	GTF2I	General transcription factor II-I	1.33799	345	21
RHDAETNITTEK	Q12756	KIF1A	Kinesin-like protein KIF1A	1.33887	346	10
NFYQEHPDLARRTAQEVETYRRSK	P17844	DDX5	Probable ATP-dependent RNA helicase DDX5	1.33892	347	18
LMRSEGPDVSVK	Q96JN0	LCOR	Ligand-dependent corepressor	1.33934	348	2
LFEMTRSGAIDMTK	Q01484	ANK2	Ankyrin-2	1.34042	349	122
NEFIPTNFEILPLEK	P14735	IDE	Insulin-degrading enzyme	1.34117	350	2
TQFENPVEEAK	Q5TCQ9	MAGI3	Membrane-associated guanylate kinase, WW and PDZ domain-containing protein 3	1.34142	351	3
LLEGTIVNVPEK	O76031	CLPX	ATP-dependent Clp protease ATP-binding subunit clpX-like, mitochondrial	1.34188	352	4
YNVGDLVWSK	O96028	WHSC1	Histone-lysine N-methyltransferase NSD2	1.34331	353	2
LVPEEETTASENTEITSERQK	Q96T23	RSF1	Remodeling and spacing factor 1	1.3439	354	4
ANWYFLLARSDPDPKAPANK	P11310	ACADM	Medium-chain specific acyl-CoA dehydrogenase, mitochondrial (MCAD) (EC 1.3.8.7) (Medium chain acyl-CoA dehydrogenase) (MCADH)	1.34405	355	13
AAVSHWQQQSYLDSGIHSGATTTAPSLSGK	P35222	CTNNB1	Catenin beta-1	1.34466	356	7
ALQQEQEIEQRLLQQGTAPAQAK	Q86YP4	GATAD2A	Transcriptional repressor p66-alpha	1.34525	357	1
LFSSVTFETVEESK	Q9HAV4	XPO5	Exportin-5	1.34553	358	5
VIRSPADLIRFIEELKGGTK	Q13438	OS9	Protein OS-9	1.34604	359	2
CEACHQFITGK	O14639	ABLIM1	Actin-binding LIM protein 1	1.34857	360	7
NLGFSPEDREENVRRIAEVAK	O43252	PAPSS1	Bifunctional 3'-phosphoadenosine 5'-phosphosulfate synthase 1	1.34883	361	10
EAREHGAVPLNEATRASGDDKSK	Q14CS0	UBXN2B	UBX domain-containing protein 2B	1.35053	362	1
VTITGTPAATQAAQYLITQRITYEQGVRAANPQK	P51513	NOVA1	RNA-binding protein Nova-1	1.35119	363	9
DTPALHIPPFIPGVFSEHLIK	O96001	PPP1R17	Protein phosphatase 1 regulatory subunit 17	1.35258	364	3
LTLLSSELEQRASTIAYLTSQLHAAK	Q53HC0	CCDC92	Coiled-coil domain-containing protein 92	1.35283	365	3
LQEALMHYK	O15294	OGT	UDP-N-acetylglucosamine--peptide N-acetylglucosaminyltransferase 110 kDa subunit	1.35405	366	11
DVSGVLFQYPDTEGK	P23378	GLDC	Glycine dehydrogenase (decarboxylating), mitochondrial (EC 1.4.4.2) (Glycine cleavage system P protein) (Glycine decarboxylase) (Glycine dehydrogenase (aminomethyl-transferring))	1.35441	367	3
ARRAASAATAAPTATPAAQESGTIPK	O00116	AGPS	Alkyldihydroxyacetonephosphate synthase, peroxisomal	1.35695	368	8
QQMLDQEELLVSTRGDNEK	Q12840	KIF5A	Kinesin heavy chain isoform 5A	1.35751	369	15
TIVFVETK	P17844	DDX5	Probable ATP-dependent RNA helicase DDX5	1.35877	370	18
IDKENREVDRNEGLK	Q9NP72	RAB18	Ras-related protein Rab-18	1.35897	371	9
SIEPGSDYYELSDTRESVHESIDTMSPMHK	P11137	MAP2	Microtubule-associated protein 2	1.35971	372	83
ALQQLQEELQNK	Q5VU43	PDE4DIP	Myomegalin	1.36408	373	2
CEVFDDEEESK	Q96G28	CFAP36	Cilia- and flagella-associated protein 36	1.36482	374	1
RANRTEENVSDGSPNAGSVEQTPK	P46527	CDKN1B	Cyclin-dependent kinase inhibitor 1B	1.36492	375	3
EEAITHFEK	Q9NQ86	TRIM36	E3 ubiquitin-protein ligase TRIM36	1.36577	376	4
NAAEAMLLQLGYK	Q9NUL3	STAU2	Double-stranded RNA-binding protein Staufen homolog 2	1.36604	377	9
ENKPYALNSEK	O00255	SCG2	Menin	1.36692	378	1
IGNQAEGAGERHVTITGSPVSIALAQYLITACLETAK	P57723	PCBP4	Poly	1.36886	379	1
APPSTREPRVLSATSATK	Q01780	EXOSC10	Exosome component 10	1.36921	380	2
NEFQGELEKQREQLDK	Q8NBJ4	GOLM1	Golgi membrane protein 1	1.37073	381	2
KILEVHIDK	P31689	DNAJA1	DnaJ homolog subfamily A member 1	1.37077	382	16
SVHFPGQAVGTRRGSPLLIGVRSEHK	Q06210	GFPT1	Glutamine--fructose-6-phosphate aminotransferase [isomerizing] 1	1.37079	383	3
RSLTVSDDAESSEPERK	Q8NFC6	BOD1L1	Biorientation of chromosomes in cell division protein 1-like 1	1.37139	384	2
YTIGLGQAK	Q01581	HMGCS1	Hydroxymethylglutaryl-CoA synthase, cytoplasmic	1.37147	385	20
AIVSRQFVEMTRTRIEGLLAAFPK	P48444	ARCN1	Coatomer subunit delta	1.37151	386	19
SMSVYCTPNKPSRTSMSK	P16615	ATP2A2	Sarcoplasmic/endoplasmic reticulum calcium ATPase 2	1.37186	387	23
AIEEGTLEEIEEEVRQKK	P51532	SMARCA4	Transcription activator BRG1	1.37193	388	18
ASEAVIWEVLRK	Q12816	TRO	Trophinin	1.37274	389	1
CSACNVWRVCEGPK	O75534	CSDE1	Cold shock domain-containing protein E1	1.37281	390	25
ETADITHALSK	Q15042	RAB3GAP1	Rab3 GTPase-activating protein catalytic subunit	1.37342	391	8
TRLDAPRLETK	Q6P6C2	ALKBH5	RNA demethylase ALKBH5	1.37391	392	2
NQMQIASTLLNYGAETNIVTK	Q01484	ANK2	Ankyrin-2	1.37545	393	122
RTVTAAGAENIQQK	Q29RF7	PDS5A	Sister chromatid cohesion protein PDS5 homolog A	1.37588	394	1
TPGDFSYAYQKPEETTRSPDEEDYDYESYEK	P46821	MAP1B	Microtubule-associated protein 1B	1.37597	395	121
AGPEYGQGMNPISRLAQIQQAK	Q9NUL3	STAU2	Double-stranded RNA-binding protein Staufen homolog 2	1.37641	396	9
LSRPFQNQTHAK	P45983	MAPK8	Mitogen-activated protein kinase 8;Mitogen-activated protein kinase 10	1.37681	397	12
HSTSGTDEGEDGDEPDDGSNDVVDLLPRTEISDK	Q14008	CKAP5	Cytoskeleton-associated protein 5	1.37824	398	49
RYDVQERHPKGK	O96001	PPP1R17	Protein phosphatase 1 regulatory subunit 17	1.37856	399	3
ALSEFGSK	Q14008	CKAP5	Cytoskeleton-associated protein 5	1.37904	400	49
SVLPVSK	Q6PCE3	PGM2L1	Glucose 1,6-bisphosphate synthase	1.38118	401	23
LHGVNINVEASKNKSK	Q9BWF3	RBM4	RNA-binding protein 4;RNA-binding protein 4B	1.3814	402	10
VTVLFAGQNIERSPFEVNVGMALGDANK	Q14315	FLNC	Filamin-C	1.38155	403	60
ESNFEGQDIK	Q01484	ANK2	Ankyrin-2	1.38352	404	122
GGPGSTLSFVGK	Q9BQ61	C19orf43	Uncharacterized protein C19orf43	1.38431	405	3
QAILAAQRRGEDVETSK	O60869	EDF1	Endothelial differentiation-related factor 1	1.38556	406	9
DGETPLIK	Q9ULH0	KIDINS220	Kinase D-interacting substrate of 220 kDa	1.38573	407	16
YLANIEQQHGNSGRNSESESNK	Q9UKX7	NUP50	Nuclear pore complex protein Nup50	1.38618	408	3
SWVIDQK	Q9NTK5	OLA1	Obg-like ATPase 1	1.38646	409	19
AESGQEPASRGQGQSQGQSQGPGSGDTYRPK	Q9UQF2	MAPK8IP1	C-Jun-amino-terminal kinase-interacting protein 1	1.38672	410	1
VIELPNIQK	P51784	USP11	Ubiquitin carboxyl-terminal hydrolase 11	1.38685	411	5
NKQLPSAGPDKNLVTGDHIPTPQDLPQRK	O43768	ENSA	Alpha-endosulfine	1.38726	412	10
KVIVGGVDLLAK	Q9Y496	KIF3A	Kinesin-like protein KIF3A	1.38878	413	12
VSILESLDK	P10644	PRKAR1A	cAMP-dependent protein kinase type I-alpha regulatory subunit;cAMP-dependent protein kinase type I-alpha regulatory subunit, N-terminally processed	1.39021	414	1
NLEDDTLSECK	Q14966	ZNF638	Zinc finger protein 638	1.39044	415	7
VVAENPQHFGVAVPHTTRPRK	Q13368	MPP3	MAGUK p55 subfamily member 3	1.39053	416	7
QGSPDQVSPVSEMTSTSLYQDK	P46821	MAP1B	Microtubule-associated protein 1B;MAP1B heavy chain;MAP1 light chain LC1	1.39083	417	121
LNETISTLQQAILK	Q5T5Y3	CAMSAP1	Calmodulin-regulated spectrin-associated protein 1	1.39319	418	8
KSGPPAPEEEEEEERQSGNTEQK	Q9NTI5	PDS5B	Sister chromatid cohesion protein PDS5 homolog B	1.39325	419	7
LITDEFVKQK	Q9UNF1	MAGED2	Melanoma-associated antigen D2;Trophinin	1.39345	420	6
IDDTIRYLSLHDNK	Q6UXN9	WDR82	WD repeat-containing protein 82	1.39406	421	10
QLEEARRLAALQK	Q99459	CDC5L	Cell division cycle 5-like protein	1.39509	422	11
SLLSGLLIKDPNK	Q9Y243	AKT3	RAC-gamma serine/threonine-protein kinase	1.39518	423	2
LIDALIENFLQPSK	Q6PCE3	PGM2L1	Glucose 1,6-bisphosphate synthase	1.39538	424	23
LLNPSLQK	Q9HAV4	XPO5	Exportin-5	1.39675	425	5
TLKDVIALNFK	Q9UHC6	CNTNAP2	Contactin-associated protein-like 2	1.39744	426	9
MRNIEVVELLLDKGAK	Q9ULH0	KIDINS220	Kinase D-interacting substrate of 220 kDa	1.39843	427	16
RSVYIDARDEELEK	Q8WU90	ZC3H15	Zinc finger CCCH domain-containing protein 15	1.39859	428	3
RASPNSDDTVLSPQELQK	Q9UH62	ARMCX3	Armadillo repeat-containing X-linked protein 3	1.40201	429	3
ILPLNNLLASK	P34903	GABRA3	Gamma-aminobutyric acid receptor subunit alpha-3	1.40207	430	1
SNRDKECGQLLISENQK	Q8IWS0	PHF6	PHD finger protein 6	1.4025	431	5
SFSEDVISHKGDLRYITISGNRVLEAAK	Q03001	DST	Dystonin	1.40277	432	78
SYEPLEDPGVKSVTK	P37837	TALDO1	Transaldolase	1.40325	433	18
NINPNWSVNIK	Q8N568	DCLK2	Serine/threonine-protein kinase DCLK2	1.40524	434	3
NATDLQNSSMSEEELTK	P40855	PEX19	Peroxisomal biogenesis factor 19	1.40645	435	3
VFTKELDQWIEQLNECK	P67775	PPP2CA	Serine/threonine-protein phosphatase 2A catalytic subunit alpha isoform	1.40732	436	4
DLVIERPRPDSRPAVK	Q9Y520	PRRC2C	Protein PRRC2C	1.40759	437	6
TETKPSVTEKEVPSK	P46821	MAP1B	Microtubule-associated protein 1B;MAP1B heavy chain;MAP1 light chain LC1	1.40778	438	121
STPVTSAVQIPEVK	Q96KR1	ZFR	Zinc finger RNA-binding protein	1.4093	439	9
KFEESIHDVAFHPSK	O43815	STRN	Striatin	1.40947	440	5
IMQDKEKIREK	Q9H425	C1orf198	Uncharacterized protein C1orf198	1.4096	441	3
EANNYEEDPNKPTSWTENQAGKIPEK	Q8WXD2	SCG3	Secretogranin-3	1.41003	442	18
YVAADTLYSQIKEDVKK	Q03001	DST	Dystonin	1.41019	443	78
VAAQNLIQNTNIDNGQK	Q9NX70	MED29	Mediator of RNA polymerase II transcription subunit 29	1.41084	444	1
DLLQADQLGSLK	Q8WUM0	NUP133	Nuclear pore complex protein Nup133	1.41304	445	3
NSSQQDNSSRESPSLEDEETK	Q96T23	RSF1	Remodeling and spacing factor 1	1.41344	446	4
RQEALAAARLK	Q9BQE4	VIMP	Selenoprotein S	1.41711	447	1
KLRNLEKK	Q14444	CAPRIN1	Caprin-1	1.41734	448	17
RDTINLLDQREK	Q8NBJ4	GOLM1	Golgi membrane protein 1	1.41769	449	2
TEPSLVVPGIDLPKEPPTPKEQK	P11137	MAP2	Microtubule-associated protein 2	1.41819	450	83
TQLDEARGLLLATK	O75150	RNF40	E3 ubiquitin-protein ligase BRE1B	1.41934	451	4
MNLPGEVTFLPLNK	Q9UQE7	SMC3	Structural maintenance of chromosomes protein 3	1.41948	452	20
RGQRLPVTGTAESK	Q01484	ANK2	Ankyrin-2	1.4205	453	122
LNEQQSVLQRIAAPNMK	Q14683	SMC1A	Structural maintenance of chromosomes protein 1A	1.42085	454	17
GRGNSVLPSKPEGK	Q6UXK2	ISLR2	Immunoglobulin superfamily containing leucine-rich repeat protein 2	1.42197	455	4
CDMEEERVVPTEK	P20337	RAB3B	Ras-related protein Rab-3B	1.42221	456	3
FEEYGPVIECDIVK	Q9BWF3	RBM4	RNA-binding protein 4	1.42271	457	10
ITEDFRALRK	O95864	FADS2	Acyl-CoA 6-desaturase	1.42278	458	2
KYPDRVPVIVEKAPK	O95166	GABARAP	Gamma-aminobutyric acid receptor-associated protein;Gamma-aminobutyric acid receptor-associated protein-like 1	1.42358	459	2
NQWVNLNEPEEEK	O15027	SEC16A	Protein transport protein Sec16A	1.42408	460	4
FLYEELGLDSTSVFEDLKK	Q4J6C6	PREPL	Prolyl endopeptidase-like	1.42425	461	5
LLDLETERILLTK	Q13439	GOLGA4	Golgin subfamily A member 4	1.42441	462	3
LDRGAASRFVK	Q13901	C1D	Nuclear nucleic acid-binding protein C1D	1.42666	463	1
AAAVLPVLDLAQRQNGWLPISAMNK	P19404	NDUFV2	NADH dehydrogenase [ubiquinone] flavoprotein 2, mitochondrial (EC 7.1.1.2) (NADH-ubiquinone oxidoreductase 24 kDa subunit)	1.42677	464	3
RQLSLDINKLPGEK	O60885	BRD4	Bromodomain-containing protein 4	1.4282	465	2
LEQLGIPRQVLKYDDFLK	Q07960	ARHGAP1	Rho GTPase-activating protein 1	1.42864	466	4
TTHRPHPAASPSLK	Q01484	ANK2	Ankyrin-2	1.42963	467	122
LFAELEIKRKEREAK	O75937	DNAJC8	DnaJ homolog subfamily C member 8	1.4302	468	17
ASCVGSRTLSK	P48651	PTDSS1	Phosphatidylserine synthase 1	1.4311	469	1
QSGRPPDPGRPAQPGLSK	Q9Y6V0	PCLO	Protein piccolo	1.43199	470	5
DVGIVALEIYFPSQYVDQAELEK	Q01581	HMGCS1	Hydroxymethylglutaryl-CoA synthase, cytoplasmic (HMG-CoA synthase) (EC 2.3.3.10) (3-hydroxy-3-methylglutaryl coenzyme A synthase)	1.43343	471	20
ALNEELHLQRINPTTVK	Q99996	AKAP9	A-kinase anchor protein 9	1.43364	472	9
VLRLEEREVLKSK	P13995	MTHFD2	Bifunctional methylenetetrahydrofolate dehydrogenase/cyclohydrolase, mitochondrial;NAD-dependent methylenetetrahydrofolate dehydrogenase;Methenyltetrahydrofolate cyclohydrolase	1.43377	473	2
ASTTLDIKDSISAVSSEK	P46821	MAP1B	Microtubule-associated protein 1B;MAP1B heavy chain;MAP1 light chain LC1	1.43391	474	121
RDAFTDSAISAK	Q99700	ATXN2	Ataxin-2	1.43509	475	5
LQGHQDQIFSLAWSPDGQQLATVCK	I3L167	CORO7-PAM16	Coronin	1.43515	476	2
DCASRVNNASYCPHCGEESSK	Q9H9B1	EHMT1	Histone-lysine N-methyltransferase EHMT1	1.43552	477	1
NFKPEDPTRK	Q9UQ16	DNM3	Dynamin-3	1.43568	478	12
TKEQVTNVGGAVVTGVTAVAQK	P37840	SNCA	Alpha-synuclein	1.43672	479	14
TTEPGVTGLLLAVEGPAAK	Q14690	PDCD11	Protein RRP5 homolog	1.43694	480	2
EVRGGQTASFALK	O00178	GTPBP1	GTP-binding protein 1	1.43765	481	8
LSLDNTKDTLLPDEVSTLSK	Q9NQC3	RTN4	Reticulon-4	1.43899	482	46
ASDSAEAIEAFQLTPQQQHLIREDCQNQK	Q96PU4	UHRF2	E3 ubiquitin-protein ligase UHRF2	1.43949	483	1
LYELGGEPERK	O14497	ARID1A	AT-rich interactive domain-containing protein 1A	1.43957	484	4
ILDSFAAAPVPTTTLVLK	P18583	SON	Protein SON	1.44128	485	9
TDRWDSSGK	Q01968	OCRL	Inositol polyphosphate 5-phosphatase OCRL (EC 3.1.3.36) (EC 3.1.3.56) (Inositol polyphosphate 5-phosphatase OCRL-1) (OCRL-1) (Lowe oculocerebrorenal syndrome protein) (Phosphatidylinositol 3,4,5-triphosphate 5-phosphatase) (EC 3.1.3.86)	1.44206	486	10
TSRVHLIVQVSPK	Q9P121	NTM	Neurotrimin	1.44236	487	6
NLLNSVIGRALGISHAK	Q7L2E3	DHX30	Putative ATP-dependent RNA helicase DHX30	1.44287	488	4
TTYGGAAAAVRQSK	P49790	NUP153	Nuclear pore complex protein Nup153	1.44328	489	2
AIVLFSPDHPGLTSTSQIEK	P49116	NR2C2	Nuclear receptor subfamily 2 group C member 2	1.44454	490	1
RQLQQLQEGTLQEYQK	Q9H7L9	SUDS3	Sin3 histone deacetylase corepressor complex component SDS3	1.4451	491	1
ADAEYYAAHK	O75477	ERLIN1	Erlin-1	1.44591	492	2
LQAALINRK	Q14789	GOLGB1	Golgin subfamily B member 1	1.44667	493	2
LLLITSTTPQWK	Q8WVZ9	KBTBD7	Kelch repeat and BTB domain-containing protein 7	1.44677	494	1
DLVLGPSGVLQGIRPGK	Q49A26	GLYR1	Putative oxidoreductase GLYR1	1.44782	495	4
GIYLWDVEGRK	P04181	OAT	Ornithine aminotransferase, mitochondrial;Ornithine aminotransferase, hepatic form;Ornithine aminotransferase, renal form	1.448	496	4
IIDPLPPIDHSEIDYPPFEK	Q86XP3	DDX42	ATP-dependent RNA helicase DDX42	1.44869	497	11
ALLDFERHDDDELGFRK	Q96HU1	SGSM3	Small G protein signaling modulator 3	1.44973	498	1
QEILVEPEPLFGAPK	O94888	UBXN7	UBX domain-containing protein 7	1.45103	499	4
MQQHFEFEYQTK	P08243	ASNS	Asparagine synthetase [glutamine-hydrolyzing]	1.45135	500	8
VDQLSGEQEVLRGELEAAK	Q9UPT6	MAPK8IP3	C-Jun-amino-terminal kinase-interacting protein 3	1.45164	501	3
TDAETLPALK	O43252	PAPSS1	Bifunctional 3-phosphoadenosine 5-phosphosulfate synthase 1;Sulfate adenylyltransferase;Adenylyl-sulfate kinase	1.45252	502	10
VTADDQRSSSLSNTPHASEESSMDEEQSK	Q76I76	SSH2	Protein phosphatase Slingshot homolog 2	1.45342	503	1
LWSNSHRPELVRPALERSLK	P52895	AKR1C2	Aldo-keto reductase family 1 member C2	1.4539	504	2
SQYSLTRAQQSYK	Q7Z7E8	UBE2Q1	Ubiquitin-conjugating enzyme E2 Q1	1.45881	505	1
LQLVGDVIDLRTVPK	Q9Y6V0	PCLO	Protein piccolo	1.45884	506	5
EGVVHGVATVAEKTK	P37840	SNCA	Alpha-synuclein	1.45903	507	14
VSLSSLCSCEETRPLK	Q9UBL6	CPNE7	Copine-7	1.45921	508	3
QFFVAVEREEWK	P38919	EIF4A3	Eukaryotic initiation factor 4A-III (eIF-4A-III) (eIF4A-III) (EC 3.6.4.13) (ATP-dependent RNA helicase DDX48) (ATP-dependent RNA helicase eIF4A-3) (DEAD box protein 48) (Eukaryotic initiation factor 4A-like NUK-34) (Eukaryotic translation initiation factor 4A isoform 3) (Nuclear matrix protein 265) (NMP 265) (hNMP 265) [Cleaved into: Eukaryotic initiation factor 4A-III, N-terminally processed]	1.45961	509	10
LSQLRESREQHQHSDLDSNQTHSSGTVTSSSSTANIDDLKK	Q14008	CKAP5	Cytoskeleton-associated protein 5	1.45962	510	49
NDFIESLPNSVKCRVLALKK	Q96NT1	NAP1L5	Nucleosome assembly protein 1-like 5	1.46147	511	6
SHLVNEVPVLASPDLLSEVSEMK	Q01484	ANK2	Ankyrin-2	1.46161	512	122
TEEDETSEDANCLALSGHDK	P51003	PAPOLA	Poly	1.46209	513	3
KIPDPDSDDVSEVDARHIIENAK	P51532	SMARCA4	Transcription activator BRG1	1.4634	514	18
LLQIAGISPHGNALGASMQQQVNQQIPQEK	O76031	CLPX	ATP-dependent Clp protease ATP-binding subunit clpX-like, mitochondrial	1.464	515	4
QQHGEANKENIRQDF	O75934	BCAS2	Pre-mRNA-splicing factor SPF27	1.46525	516	4
KGFTPLHVAAK	Q01484	ANK2	Ankyrin-2;Ankyrin-1;Ankyrin-3	1.46541	517	122
KSPSEARQDVDLCLVSSCEYKHPK	P46821	MAP1B	Microtubule-associated protein 1B;MAP1B heavy chain;MAP1 light chain LC1	1.46641	518	121
LTRLLQDSLGGNAK	O15066	KIF3B	Kinesin-like protein KIF3B;Kinesin-like protein KIF3B, N-terminally processed;Kinesin-like protein KIF3C	1.46669	519	7
TELLVDRDEEVK	Q9HBU6	ETNK1	Ethanolamine kinase 1	1.46715	520	1
VVQNDAYTAPALPSSIRTK	Q9BY77	POLDIP3	Polymerase delta-interacting protein 3	1.46756	521	6
TAGNSEFLGKTPGQNAQK	P78344	EIF4G2	Eukaryotic translation initiation factor 4 gamma 2	1.46795	522	21
SFFDNISSELK	Q9BX40	LSM14B	Protein LSM14 homolog B	1.46912	523	4
TIIQLKPRNSDCPLK	Q03001	DST	Dystonin	1.46934	524	78
SNILLLGPTGSGK	O76031	CLPX	ATP-dependent Clp protease ATP-binding subunit clpX-like, mitochondrial	1.46936	525	4
QVDSEHMHQNVPTEEQRTNK	P46100	ATRX	Transcriptional regulator ATRX	1.46988	526	3
LQIQVDEKGKIVDARFK	Q9H1K1	ISCU	Iron-sulfur cluster assembly enzyme ISCU, mitochondrial	1.47135	527	3
DLPTVQTGDIPPLSGVK	Q01484	ANK2	Ankyrin-2	1.47196	528	122
YKEAEPLCK	Q07866	KLC1	Kinesin light chain 1;Kinesin light chain 2	1.47198	529	37
YIRYFPGHSK	Q6UXN9	WDR82	WD repeat-containing protein 82	1.47222	530	10
TIAEGENLLLK	Q03001	DST	Dystonin	1.47223	531	78
NHLMYAVREEVEILKEQIRELVEK	Q99576	TSC22D3	TSC22 domain family protein 3	1.47336	532	2
VTEEVVANMPEGLTPDLVQEACESELNEVTGTK	Q9NQC3	RTN4	Reticulon-4	1.47353	533	46
NMYPPPSFPTNK	Q7Z3K3	POGZ	Pogo transposable element with ZNF domain	1.47404	534	3
SYSEDDIHRSIK	Q7Z739	YTHDF3	YTH domain-containing family protein 2	1.47432	535	6
IISLLSGK	Q14789	GOLGB1	Golgin subfamily B member 1	1.47482	536	2
QLLIDPEDDVRDNILK	P19022	CDH2	Cadherin-2;Cadherin-4	1.47554	537	5
FILKPAIK	P11137	MAP2	Microtubule-associated protein 2	1.47603	538	83
ALEENNNFSRQAEEK	Q9NZ72	STMN3	Stathmin-3	1.47614	539	2
ISQQALSAYAQAEK	Q8N0Z6	TTC5	Tetratricopeptide repeat protein 5	1.4773	540	1
AQETEAAPSQAPADEPEPESAAAQSQENQDTRPK	Q9UNF1	MAGED2	Melanoma-associated antigen D2	1.47745	541	6
QTFERLVDIICDK	Q96E17	RAB3C	Ras-related protein Rab-3C	1.47838	542	3
ITLESFLAWKK	Q8WU90	ZC3H15	Zinc finger CCCH domain-containing protein 15	1.47889	543	3
AEEDPMEDPYELK	Q9Y6V0	PCLO	Protein piccolo	1.47978	544	5
KSPSEARQDVDLCLVSSCEYK	P46821	MAP1B	Microtubule-associated protein 1B	1.48049	545	121
YLTMLQTQQK	Q03001	DST	Dystonin	1.4808	546	78
ASSELFSQK	Q01581	HMGCS1	Hydroxymethylglutaryl-CoA synthase, cytoplasmic	1.4809	547	20
DFGNYLFNFASAATKK	Q96A49	SYAP1	Synapse-associated protein 1	1.48112	548	4
TTRTPEEGGYSYDISEK	P46821	MAP1B	Microtubule-associated protein 1B;MAP1B heavy chain;MAP1 light chain LC1	1.48157	549	121
REEVEATTVVEWFYRPEGGK	Q9NY72	SCN3B	Sodium channel subunit beta-3	1.4816	550	1
LFEDVANK	Q96K76	USP47	Ubiquitin carboxyl-terminal hydrolase 47	1.48229	551	7
LLLQRRAAADSAGK	Q01484	ANK2	Ankyrin-2	1.48393	552	122
YNPTSHHTTTDHIPEK	Q9NXR8	ING3	Inhibitor of growth protein 3	1.48583	553	1
RSSPAAFINPPIGTVTPALK	Q9BY77	POLDIP3	Polymerase delta-interacting protein 3	1.48665	554	6
AESAVIVANPREEIIVKNK	Q9NQC3	RTN4	Reticulon-4	1.48879	555	46
VLNEECDQNWYK	P62993	GRB2	Growth factor receptor-bound protein 2	1.48932	556	6
GNMEVARIHAENAIRQK	Q7LBR1	CHMP1B	Charged multivesicular body protein 1b	1.48975	557	2
LPGGVQNFPQFSALRFLVVTQK	Q7Z6Z7	HUWE1	E3 ubiquitin-protein ligase HUWE1 (EC 2.3.2.26) (ARF-binding protein 1) (ARF-BP1) (HECT, UBA and WWE domain-containing protein 1) (HECT-type E3 ubiquitin transferase HUWE1) (Homologous to E6AP carboxyl terminus homologous protein 9) (HectH9) (Large structure of UREB1) (LASU1) (Mcl-1 ubiquitin ligase E3) (Mule) (Upstream regulatory element-binding protein 1) (URE-B1) (URE-binding protein 1)	1.49022	558	32
RNPNVNLTDKDGNTALMIASK	Q9ULH0	KIDINS220	Kinase D-interacting substrate of 220 kDa	1.49038	559	16
TSSTDLSDIPALPANPIPVIK	P51003	PAPOLA	Poly	1.49067	560	3
LVSNNILHNQQELPTALTK	Q9NQC3	RTN4	Reticulon-4	1.49089	561	46
SGLDHKFQDDPDGLHQLDGTPLTAEDIVHK	Q8WXD2	SCG3	Secretogranin-3	1.4909	562	18
YNILGTNAIMDK	Q9BUJ2	HNRNPUL1	Heterogeneous nuclear ribonucleoprotein U-like protein 1	1.49109	563	13
SAIQNLHSFDPFADASK	P41567	EIF1	Eukaryotic translation initiation factor 1	1.49276	564	9
TTISDKEAVPK	P11137	MAP2	Microtubule-associated protein 2	1.49334	565	83
VQLVGLDEESSEFICRNTFDHPYPTTK	P61962	DCAF7	DDB1- and CUL4-associated factor 7	1.49378	566	1
TEAQGITGARPK	Q96D09	GPRASP2	G-protein coupled receptor-associated sorting protein 2	1.49432	567	2
LSVANKAPGTEGQQQVHGEK	Q9BWQ8	FAIM2	Protein lifeguard 2	1.49533	568	1
DHTVSGDEDYCPRSK	Q9UIG0	BAZ1B	Tyrosine-protein kinase BAZ1B	1.49546	569	3
SQQLSALQEENVK	P30622	CLIP1	CAP-Gly domain-containing linker protein 1	1.49568	570	16
AALSLPAK	Q14978	NOLC1	Nucleolar and coiled-body phosphoprotein 1	1.49593	571	3
DEELDPMDPSSYSDAPRGTWSTGLPK	O60828	PQBP1	Polyglutamine-binding protein 1	1.49605	572	3
GVAYDVPNPVFLEQK	Q16850	CYP51A1	Lanosterol 14-alpha demethylase	1.49682	573	9
ATEGLHENETLASLK	O14775	GNB5	Guanine nucleotide-binding protein subunit beta-5	1.49708	574	1
GERLNQDQLDAVSK	Q14444	CAPRIN1	Caprin-1	1.49819	575	17
EFAGEDTSDLFLEEREIALRQADEEKHK	O14980	XPO1	Exportin-1	1.49877	576	22
SLLDILTDPSK	Q96RN5	MED15	Mediator of RNA polymerase II transcription subunit 15	1.50007	577	1
GAPGRFVYTALNEPTIDYGFQRLQK	Q9H4W6	EBF3	Transcription factor COE3	1.50116	578	3
NQHPVPRGLAPNQESHLQVPEK	O95359	TACC2	Transforming acidic coiled-coil-containing protein 2	1.50126	579	7
SLADILDPSVK	Q13796	SHROOM2	Protein Shroom2	1.50224	580	2
NQDEESQEAPELLK	Q8NE71	ABCF1	ATP-binding cassette sub-family F member 1	1.50267	581	6
LVEEPIDMDSPEIRELEK	P28069	POU1F1	Pituitary-specific positive transcription factor 1	1.50273	582	1
TSNPFLVAAQDSETDYVTTDNLTK	Q9NQC3	RTN4	Reticulon-4	1.50531	583	46
TIHAELSK	Q14318	FKBP8	Peptidyl-prolyl cis-trans isomerase FKBP8	1.50545	584	7
GNVGIGGSAVPPPPIK	Q7Z739	YTHDF3	YTH domain-containing family protein 3	1.50586	585	6
LTDSVLRSFRVAK	Q6UXN9	WDR82	WD repeat-containing protein 82	1.50643	586	10
IADFLNSFDMSCRSRLATLNEK	Q8WUW1	BRK1	Protein BRICK1	1.50675	587	4
QQLEAEVELK	Q5T5Y3	CAMSAP1	Calmodulin-regulated spectrin-associated protein 1	1.50683	588	8
GDTPLHIAIRGRSRK	Q9ULH0	KIDINS220	Kinase D-interacting substrate of 220 kDa	1.50757	589	16
SWIKETTK	Q03001	DST	Dystonin	1.50805	590	78
EIQEPDPTYEEK	O60264	SMARCA5	SWI/SNF-related matrix-associated actin-dependent regulator of chromatin subfamily A member 5	1.50926	591	17
KEEPKLPQQSHSAFGATSSSSGFGK	Q86XP3	DDX42	ATP-dependent RNA helicase DDX42	1.50965	592	11
SNFSRGDERRHEAAVPPLAIPSARPEK	Q6PJT7	ZC3H14	Zinc finger CCCH domain-containing protein 14	1.51026	593	2
FGDLDEQEFVYKEPAITK	Q96N67	DOCK7	Dedicator of cytokinesis protein 7	1.51373	594	9
LHVGEESK	P78356	PIP4K2B	Phosphatidylinositol 5-phosphate 4-kinase type-2 beta	1.51385	595	9
LHGLNINYNCEICGNYTYRGPK	Q12874	SF3A3	Splicing factor 3A subunit 3	1.51398	596	12
ADTSSQGALVFLSK	Q7Z417	NUFIP2	Nuclear fragile X mental retardation-interacting protein 2	1.5145	597	4
DLEASHQHSSPNEQLKKPVTVSK	Q9P2B4	CTTNBP2NL	CTTNBP2 N-terminal-like protein	1.51458	598	6
LLDSLREQYTRYQEVCRQRSK	Q86VW0	SESTD1	SEC14 domain and spectrin repeat-containing protein 1	1.51484	599	8
WVTVGDTSLRIYK	Q4VC05	BCL7A	B-cell CLL/lymphoma 7 protein family member A	1.51572	600	4
RVDELQQQVK	Q8TBA6	GOLGA5	Golgin subfamily A member 5	1.51574	601	1
EECPRPMSISPPDFSPK	P46821	MAP1B	Microtubule-associated protein 1B	1.51634	602	121
QSVYTPPTIKGVK	Q8WVI7	PPP1R1C	Protein phosphatase 1 regulatory subunit 1C	1.51652	603	6
SRSAQAAPEPRFEHK	Q641Q2	WASHC2A	WASH complex subunit 2A	1.51705	604	16
IVRASQESEARIQQLK	Q9UH99	SUN2	SUN domain-containing protein 2	1.51751	605	2
RIVENGQERVEVEEDGQLK	O75190	DNAJB6	DnaJ homolog subfamily B member 6	1.51754	606	3
VHYETALAESEKK	Q03001	DST	Dystonin	1.51782	607	78
LDHYRAALRSCSLVLEHQPDNIK	Q14318	FKBP8	Peptidyl-prolyl cis-trans isomerase FKBP8	1.51785	608	7
IQQQFSDLK	O94906	PRPF6	Pre-mRNA-processing factor 6	1.51809	609	9
VDEAQADGKEHPGAEDASDEQNSQSSMEHSMNSSEK	Q4VC05	BCL7A	B-cell CLL/lymphoma 7 protein family member A	1.51811	610	4
RDLMACAQTGSGK	O15523	DDX3Y	ATP-dependent RNA helicase DDX3Y	1.51854	611	2
KYSDADIEPFLK	Q14008	CKAP5	Cytoskeleton-associated protein 5	1.51947	612	49
YLLGDAPVSPSSQK	Q9NYB0	TERF2IP	Telomeric repeat-binding factor 2-interacting protein 1	1.51996	613	6
DSLASNIVNLTPQNQPHPTATK	Q5T5Y3	CAMSAP1	Calmodulin-regulated spectrin-associated protein 1	1.52085	614	8
LQPTRAALTLTPSAVNK	Q9BUE6	ISCA1	Iron-sulfur cluster assembly 1 homolog, mitochondrial	1.52111	615	2
RRSRESLNVDVVK	Q07866	KLC1	Kinesin light chain 1	1.5226	616	37
LDRTVAEKAVK	A6NHR9	SMCHD1	Structural maintenance of chromosomes flexible hinge domain-containing protein 1	1.52302	617	3
LLQTTNNSPMNSKPQQIK	O00178	GTPBP1	GTP-binding protein 1	1.52369	618	8
LAAAGRVKDEFSVDKEASAHISGDK	P11137	MAP2	Microtubule-associated protein 2	1.52441	619	83
ILTSRLPVK	Q01484	ANK2	Ankyrin-2	1.52551	620	122
KLADMYGGGDD	P19022	CDH2	Cadherin-2	1.5274	621	5
DFAPVIVEAFK	Q96P16	RPRD1A	Regulation of nuclear pre-mRNA domain-containing protein 1A	1.52783	622	1
LSDPANWLK	P19022	CDH2	Cadherin-2	1.52787	623	5
DIGKPIEK	O60869	EDF1	Endothelial differentiation-related factor 1	1.5287	624	9
VIQWCTHHKDDPPPPEDDENKEK	P63208	SKP1	S-phase kinase-associated protein 1	1.52941	625	14
ILEGSGVDAK	Q9Y4C2	TCAF1	TRPM8 channel-associated factor 1	1.52996	626	3
QLQEEDLKAQAQLQK	Q8IVM0	CCDC50	Coiled-coil domain-containing protein 50	1.53038	627	5
SVEMHHEALSEALPGDNVGFNVK	P68104	EEF1A1	Elongation factor 1-alpha 1;Elongation factor 1-alpha 2	1.53055	628	23
AFRDVYHLNRHK	P56270	MAZ	Myc-associated zinc finger protein	1.53066	629	4
YGSLDVAK	Q01484	ANK2	Ankyrin-2	1.53158	630	122
LRSEGQGIWALLGRITGQK	O94880	PHF14	PHD finger protein 14	1.53169	631	1
EDAAEETVKPGPEEGTLEK	P78559	MAP1A	Microtubule-associated protein 1A;MAP1A heavy chain;MAP1 light chain LC2	1.53248	632	34
KAIPAGCGDEEEEEEESILDTVLK	Q6PUV4	CPLX2	Complexin-2	1.53305	633	10
LSHSDEKPYQCPVCQQRFK	P56270	MAZ	Myc-associated zinc finger protein	1.53349	634	4
ITTQITAGARNLDLK	Q9ULB1	NRXN1	Neurexin-1	1.5343	635	2
KRETSMDSRLQRIHAEIK	O75475	PSIP1	PC4 and SFRS1-interacting protein	1.53434	636	21
AQQEQAAHQASLRK	O95359	TACC2	Transforming acidic coiled-coil-containing protein 2	1.53476	637	7
TTDVSTPKPAVIHECAEEDDSENGEKK	Q01484	ANK2	Ankyrin-2	1.53624	638	122
YTHLVDQDTTSFDSAWGQESAQNTK	P55081	MFAP1	Microfibrillar-associated protein 1	1.53665	639	3
RGFGFGGFAISAGK	Q86XP3	DDX42	ATP-dependent RNA helicase DDX42	1.53686	640	11
EEKEQLSAERQEQIK	Q9UQE7	SMC3	Structural maintenance of chromosomes protein 3	1.53742	641	20
LQGKPQSHELK	Q8IVD9	NUDCD3	NudC domain-containing protein 3	1.53863	642	2
SDDDFADFHSSK	Q9UMZ2	SYNRG	Synergin gamma	1.53863	643	8
LILREASSVSEELHKEVQEAFLTLHK	Q9C0B1	FTO	Alpha-ketoglutarate-dependent dioxygenase FTO	1.53949	644	10
QTFERLVDVICEK	P20336	RAB3A	Ras-related protein Rab-3A	1.53972	645	6
QYYQQPTATAAAVAAAAQPQPSVAETYYQTAPK	Q96KR1	ZFR	Zinc finger RNA-binding protein	1.53994	646	9
RQREEEIEAQEKAK	O75937	DNAJC8	DnaJ homolog subfamily C member 8	1.54023	647	17
VTYEAHKEYLAK	Q8NFP9	NBEA	Neurobeachin	1.54033	648	17
TSSPVSRVVYNGK	C9JLW8	FAM195B	Mapk-regulated corepressor-interacting protein 1	1.54072	649	3
KEDLISAFGTDDQTEICK	Q9Y3A5	SBDS	Ribosome maturation protein SBDS	1.54073	650	8
VENRPFLSK	Q9P121	NTM	Neurotrimin	1.54144	651	6
VLEMDPLPSSKPFQK	Q96SI9	STRBP	Spermatid perinuclear RNA-binding protein	1.54154	652	8
VVTPLHINLSGQK	Q8TDM6	DLG5	Disks large homolog 5	1.54168	653	5
TKEQASHLGGAVFSGAGNIAAATGLVK	Q16143	SNCB	Beta-synuclein	1.54223	654	4
AGETPYNIDCSHQK	Q9ULH0	KIDINS220	Kinase D-interacting substrate of 220 kDa	1.54243	655	16
DRLNALGFSLEQRLDNSEK	Q69YQ0	SPECC1L	Cytospin-A	1.54243	656	8
ISFSDDFSK	Q9NQC3	RTN4	Reticulon-4	1.54274	657	46
EGVLYVGSKTK	P37840	SNCA	Alpha-synuclein	1.54297	658	14
QILGVIDK	Q14444	CAPRIN1	Caprin-1	1.54361	659	17
HINTWVSK	P50453	SERPINB9	Serpin B9	1.54378	660	15
GPLATGGIK	Q9Y2S6	TMA7	Translation machinery-associated protein 7	1.54446	661	5
ASQARDLLSK	P45983	MAPK8	Mitogen-activated protein kinase 8;Mitogen-activated protein kinase 10	1.54459	662	12
TDSQLEDLGYCVFNK	P11137	MAP2	Microtubule-associated protein 2	1.54502	663	83
DMNQFGEGEQAK	Q00341	HDLBP	Vigilin	1.54504	664	29
LENREIQPPFKPK	P17252	PRKCA	Protein kinase C alpha type	1.5451	665	4
SEIANAPDGAGSLPCTELPHDLSLK	Q9NQC3	RTN4	Reticulon-4	1.54555	666	46
TVNERITLNLPASTPVRK	Q96K76	USP47	Ubiquitin carboxyl-terminal hydrolase 47	1.54698	667	7
SEGVVPSPVSLVPEEK	Q8IZQ1	WDFY3	WD repeat and FYVE domain-containing protein 3	1.54715	668	2
DTSQYVVGELAALENEQK	Q8NDI1	EHBP1	EH domain-binding protein 1	1.54746	669	7
AAVEDSGTTVETIK	Q5VTR2	RNF20	E3 ubiquitin-protein ligase BRE1A	1.54799	670	2
VLIPSYAAGSIIGKGGQTIVQLQK	Q9UNW9	NOVA1	RNA-binding protein Nova-1;RNA-binding protein Nova-2	1.54849	671	15
IHALITGPFDTPYEGGFFLFVFRCPPDYPIHPPRVK	Q9H832	UBE2Z	Ubiquitin-conjugating enzyme E2 Z	1.54937	672	4
VGFEVEK	Q9UBB4	ATXN10	Ataxin-10	1.54986	673	8
VTAGDMGSYTCVAENMVGK	Q9Y6N7	ROBO1	Roundabout homolog 1	1.55061	674	12
RSEALPEHTPYCEASNPRPEK	Q9Y4F5	CEP170B	Centrosomal protein of 170 kDa protein B	1.55103	675	2
ATQTPSCWAEEGAEK	Q86VQ1	GLCCI1	Glucocorticoid-induced transcript 1 protein	1.55168	676	2
DIHLDLPSNNNLVSK	P18583	SON	Protein SON	1.55184	677	9
FQTHAEAQAAINTLHSSRTLPGASSSLVVK	Q5SZQ8	CELF3	CUGBP Elav-like family member 3	1.55212	678	2
TTSPPEVSGYSYEK	P46821	MAP1B	Microtubule-associated protein 1B;MAP1B heavy chain;MAP1 light chain LC1	1.55443	679	121
ATEVSKTPEAREAPATQASSTTQLTDTQVLAAENK	Q9UNF1	MAGED2	Melanoma-associated antigen D2	1.555	680	6
RAAFLLK	Q5T5Y3	CAMSAP1	Calmodulin-regulated spectrin-associated protein 1	1.55503	681	8
QNLYDLDEDDDGIASVPTK	Q9BY77	POLDIP3	Polymerase delta-interacting protein 3	1.55504	682	6
TVTLPENEDELESTNRRYTK	P30876	POLR2B	DNA-directed RNA polymerase II subunit RPB2	1.55539	683	3
PRVVPDQRSKFENEEFFRK	Q13951	CBFB	Core-binding factor subunit beta	1.55606	684	2
SVSSVLSSLTPAK	Q13330	MTA1	Metastasis-associated protein MTA1	1.55679	685	3
MSISEGTVSDK	P46821	MAP1B	Microtubule-associated protein 1B;MAP1B heavy chain;MAP1 light chain LC1	1.557	686	121
VAEAPREAETSRAAVPPGTVVPTEAAAPTEVTEGPGVAAPTK	Q7L311	ARMCX2	Armadillo repeat-containing X-linked protein 2	1.55723	687	2
ETLGSEAVSSNVIDYGHASK	Q14966	ZNF638	Zinc finger protein 638	1.55814	688	7
ATADDELSFK	P62993	GRB2	Growth factor receptor-bound protein 2	1.5583	689	6
SALTIQFFQK	O14807	MRAS	Ras-related protein M-Ras	1.55837	690	2
AFEEGQAQWDCVNPK	Q9UBL6	CPNE7	Copine-7	1.55917	691	3
NAIAITNISSSDAPLQPLVSSPSLQAAVDKNK	Q8IYB5	SMAP1	Stromal membrane-associated protein 1	1.55924	692	4
QAPAPSQPPTSQGPPK	Q9Y6V0	PCLO	Protein piccolo	1.55952	693	5
SGATCGRSDTYYQSPTGDRIRSK	Q9UIS9	MBD1	Methyl-CpG-binding domain protein 1	1.55988	694	1
GFHSGEDSGLITTAAARVRTQFADSK	Q03001	DST	Dystonin	1.55996	695	78
EAQIRETETFSDSSPIEIIDEFPTLISSK	Q9NQC3	RTN4	Reticulon-4	1.56068	696	46
SAEITGVRSETISVPQEIK	O96033	MOCS2	Molybdopterin synthase sulfur carrier subunit	1.56105	697	1
KTEEAGDEIETFGLGVTYEQALAK	P11137	MAP2	Microtubule-associated protein 2	1.56137	698	83
YAGYSFEK	P45983	MAPK8	Mitogen-activated protein kinase 8	1.56167	699	12
ITLTEIEPSVETTTQEKTPEK	Q16799	RTN1	Reticulon-1	1.56172	700	18
ARQEFEERMEEESQSQGRDLTLEENQVKK	Q14683	SMC1A	Structural maintenance of chromosomes protein 1A	1.56239	701	17
IADFGMCKENIWDGVTTK	P05771	PRKCB	Protein kinase C beta type	1.5628	702	13
TARREQLMREEAEQK	Q14444	CAPRIN1	Caprin-1	1.56293	703	17
MNVFDTELK	P16615	ATP2A2	Sarcoplasmic/endoplasmic reticulum calcium ATPase 2	1.56322	704	23
TEEEELDESNPFYEPK	Q8NDI1	EHBP1	EH domain-binding protein 1	1.56325	705	7
TERIEETMSVRELMK	Q01484	ANK2	Ankyrin-2	1.56377	706	122
VSRDLVCFLQLDHVNVYYGQDYRNK	Q70E73	RAPH1	Ras-associated and pleckstrin homology domains-containing protein 1	1.56381	707	8
ARVALENDDRSEEEK	Q99700	ATXN2	Ataxin-2	1.56382	708	5
VELSVGESK	O15394	NCAM2	Neural cell adhesion molecule 2	1.56389	709	18
TGDARIGFVGFPSVGK	Q9Y295	DRG1	Developmentally-regulated GTP-binding protein 1	1.56411	710	6
TLSNATMHFVSENK	Q9H0Q0	FAM49A	Protein FAM49A	1.56477	711	4
LVDVPFQVEFPAPK	O00213	APBB1	Amyloid beta A4 precursor protein-binding family B member 1	1.56534	712	1
ILVDALQK	O75787	ATP6AP2	Renin receptor	1.56608	713	4
GVPLYRHIADLAGNPDLILPVPAFNVINGGSHAGNK	P13929	ENO3	Beta-enolase	1.5661	714	11
LAEALYIADRK	Q13573	SNW1	SNW domain-containing protein 1	1.56644	715	8
LSNNAQNWGMQRATNVTYQAHHVSRNK	O43252	PAPSS1	Bifunctional 3-phosphoadenosine 5-phosphosulfate synthase 1;Sulfate adenylyltransferase;Adenylyl-sulfate kinase	1.56657	716	10
ELLDLAMQNAWFRK	Q86XP3	DDX42	ATP-dependent RNA helicase DDX42	1.56664	717	11
HENILQFIGAEK	P27037	ACVR2A	Activin receptor type-2A	1.56712	718	1
DSILPERIGERPK	O43310	CTIF	CBP80/20-dependent translation initiation factor	1.56738	719	2
ALEQKGRDLEQK	P78559	MAP1A	Microtubule-associated protein 1A;MAP1A heavy chain;MAP1 light chain LC2	1.56804	720	34
EEREIRQQLAEKAK	O75533	SF3B1	Splicing factor 3B subunit 1	1.56812	721	31
LQNYGELGPGTTGASSSGAGLHWGGPTQSSAYGK	Q9NYV4	CDK12	Cyclin-dependent kinase 12	1.56829	722	1
LHPEMSNLDLTK	P17480	UBTF	Nucleolar transcription factor 1	1.56829	723	6
TTLEIHNTEERQK	P43378	PTPN9	Tyrosine-protein phosphatase non-receptor type 9	1.56839	724	1
RRSVTMTDGLTADK	Q8N5H7	SH2D3C	SH2 domain-containing protein 3C	1.56851	725	1
DDSAQTRYIK	Q99496	RNF2	E3 ubiquitin-protein ligase RING2	1.56851	726	2
KEEERQEALRQQEEERK	Q6PUV4	CPLX2	Complexin-2	1.56946	727	10
ADLEAAQRLAK	A5PKW4	PSD	PH and SEC7 domain-containing protein 1	1.57023	728	1
EDSDMLAAGGK	Q9NQC3	RTN4	Reticulon-4	1.5704	729	46
ELPFGDKDTK	O75534	CSDE1	Cold shock domain-containing protein E1	1.57044	730	25
QLPTLILFQGGK	Q9Y320	TMX2	Thioredoxin-related transmembrane protein 2	1.57046	731	1
TLVMAIYDFDRFSK	Q8N9I0	SYT2	Synaptotagmin-2	1.57053	732	8
TSTDFSEVIK	Q01484	ANK2	Ankyrin-2	1.57065	733	122
LEDTYFDRDVEK	Q01581	HMGCS1	Hydroxymethylglutaryl-CoA synthase, cytoplasmic	1.57136	734	20
KLREYQQRNSPGVPTGAK	Q08379	GOLGA2	Golgin subfamily A member 2	1.57142	735	3
IHGVVAFK	Q9ULB1	NRXN1	Neurexin-1-beta	1.57143	736	2
LGLRQIQGVTRITIQK	O15069	NACAD	NAC-alpha domain-containing protein 1	1.57204	737	5
SRSVSGVLNGGK	Q92913	FGF13	Fibroblast growth factor 13	1.57264	738	3
VLQCHKPVHAEYLEK	Q96G61	NUDT11	Diphosphoinositol polyphosphate phosphohydrolase 3-beta;Diphosphoinositol polyphosphate phosphohydrolase 3-alpha;Diphosphoinositol polyphosphate phosphohydrolase 2	1.57264	739	4
ARSQAPGISLPGVLVGNK	Q9BW83	IFT27	Intraflagellar transport protein 27 homolog	1.5732	740	4
DAGTLNHGSKPLPPNPEEK	Q13153	PAK1	Serine/threonine-protein kinase PAK 1	1.57369	741	8
CGFCHVGEEENEARGK	Q8IWS0	PHF6	PHD finger protein 6	1.57409	742	5
MNVFDTELKGLSK	P16615	ATP2A2	Sarcoplasmic/endoplasmic reticulum calcium ATPase 2	1.5742	743	23
RLAADGRGLQTVHINENFAK	Q13573	SNW1	SNW domain-containing protein 1	1.57483	744	8
NDFTEEEEAQVRKENQWCEEK	P63208	SKP1	S-phase kinase-associated protein 1	1.57497	745	14
VREIPQAMTKPEVVNILQPQTTMNPDRAK	Q9UNW9	NOVA2	RNA-binding protein Nova-2	1.575	746	15
LGLKPLEVNAIK	O43290	SART1	U4/U6.U5 tri-snRNP-associated protein 1	1.57511	747	7
DTLLPDEVSTLSK	Q9NQC3	RTN4	Reticulon-4	1.57564	748	46
KANDRLDTVLEK	P11137	MAP2	Microtubule-associated protein 2	1.57619	749	83
KQLLHLAEEKQTK	Q00341	HDLBP	Vigilin	1.57707	750	29
TSIDFPDETLSFIK	Q8NFY4	SEMA6D	Semaphorin-6D	1.57742	751	1
MDAEFRHDSGYEVHHQK	P05067	APP	Amyloid beta A4 protein	1.57744	752	8
TTRTPEEGGYSYDISEKTTSPPEVSGYSYEK	P46821	MAP1B	Microtubule-associated protein 1B;MAP1B heavy chain;MAP1 light chain LC1	1.57752	753	121
LDDYQERMNK	Q14444	CAPRIN1	Caprin-1	1.57773	754	17
NLDKDMYGDDLEARIK	Q13573	SNW1	SNW domain-containing protein 1	1.57838	755	8
AASAAGVPLEASGEQVRLQRQIK	Q9Y4F5	CEP170B	Centrosomal protein of 170 kDa protein B	1.57893	756	2
GVAYDVPNPVFLEQKK	Q16850	CYP51A1	Lanosterol 14-alpha demethylase	1.57893	757	9
SDANASYLRAARAGHLEK	Q12955	ANK3	Ankyrin-3	1.5791	758	17
KLQPTVRTYVENRPK	P45983	MAPK8	Mitogen-activated protein kinase 8	1.57927	759	12
VSGNQHEELQNVRK	Q8WXF7	ATL1	Atlastin-1	1.58008	760	12
RRWDQTADQTPGATPK	O75533	SF3B1	Splicing factor 3B subunit 1	1.58012	761	31
TSSLAPVVGTTTTTPSPSAIK	Q92733	PRCC	Proline-rich protein PRCC	1.58014	762	2
EMFEDTVEERVINEEYK	Q16576	RBBP7	Histone-binding protein RBBP7	1.58025	763	7
LTEQLAGPLRQMQECAK	P42285	SKIV2L2	Superkiller viralicidic activity 2-like 2	1.5813	764	3
GLIQQFTTITGASESVGK	O94888	UBXN7	UBX domain-containing protein 7	1.58173	765	4
KEFSEENVLFWLACEDFKK	O43665	RGS10	Regulator of G-protein signaling 10	1.58217	766	9
VNMTELDKEISTLRSGLK	Q9Y4D1	DAAM1	Disheveled-associated activator of morphogenesis 1	1.58269	767	11
REQITLPEQAK	O94888	UBXN7	UBX domain-containing protein 7	1.583	768	4
FTSPADLDASGAGPGPK	P52735	VAV2	Guanine nucleotide exchange factor VAV2	1.58311	769	4
GGASKPRTARGGGLSLLPPPPGGK	Q8NC96	NECAP1	Adaptin ear-binding coat-associated protein 1	1.58423	770	7
LSEDVEQVK	P61266	STX1B	Syntaxin-1B	1.58514	771	12
RQLEPTLKPL	Q8WUX9	CHMP7	Charged multivesicular body protein 7	1.58519	772	3
IELDPQGEAAQSANESK	Q96JN0	LCOR	Ligand-dependent corepressor	1.58558	773	2
SSRSQLDLFDDVGTFASGPPK	Q8N6H7	ARFGAP2	ADP-ribosylation factor GTPase-activating protein 2	1.58579	774	4
VGEARALYNLGNVYHAK	P81274	GPSM2	G-protein-signaling modulator 2	1.58628	775	1
VVTEEVTTTTTTITEKHK	Q01484	ANK2	Ankyrin-2	1.58695	776	122
EIVEPELSIEVCEEK	Q14008	CKAP5	Cytoskeleton-associated protein 5	1.58717	777	49
VGASASDGSVCVLDLRK	Q9BZK7	TBL1XR1	F-box-like/WD repeat-containing protein TBL1XR1;F-box-like/WD repeat-containing protein TBL1X	1.58776	778	4
LSALPPEGGKPYLESFK	Q9NQC3	RTN4	Reticulon-4	1.58999	779	46
TNLIVNYLPQNMTQEEFRSLFGSIGEIESCK	P26378	ELAVL4	ELAV-like protein 4	1.5903	780	3
LNELESDLTFK	Q6P996	PDXDC1	Pyridoxal-dependent decarboxylase domain-containing protein 1	1.59095	781	3
TMDVIAEGDPGFK	Q9NRY5	FAM114A2	Protein FAM114A2	1.59119	782	7
ENGINGELTSADRETAEEVSARIVQVVTAEAVAVLK	P11137	MAP2	Microtubule-associated protein 2	1.59125	783	83
NMLFSGTNIAAGK	P16615	ATP2A2	Sarcoplasmic/endoplasmic reticulum calcium ATPase 2;Sarcoplasmic/endoplasmic reticulum calcium ATPase 1	1.59289	784	23
LMTIMDSMNDQELDSTDGAK	P61011	SRP54	Signal recognition particle 54 kDa protein	1.59343	785	5
DVFREATTDFTVDSRPLTQVGGDHIK	O75369	FLNB	Filamin-B	1.59345	786	11
LRYNPRFDK	Q9UQE7	SMC3	Structural maintenance of chromosomes protein 3	1.59361	787	20
VELLNQLEEEK	P30622	CLIP1	CAP-Gly domain-containing linker protein 1	1.59369	788	16
TSGSQDSQPSPLALLAATCSK	Q02446	SP4	Transcription factor Sp4	1.59408	789	1
YIQDFQREK	P17480	UBTF	Nucleolar transcription factor 1	1.59411	790	6
AGIFPSHFPLPAAVAK	Q01484	ANK2	Ankyrin-2	1.59454	791	122
STDGSKDVVEIAVPENLVGAILGK	P51513	NOVA1	RNA-binding protein Nova-1	1.59594	792	9
LAREYTDLEVSHK	Q9NQC3	RTN4	Reticulon-4	1.59601	793	46
TEGEEDAQRSSTEQSGEAQGEAAKSES	P61925	PKIA	cAMP-dependent protein kinase inhibitor alpha	1.59621	794	4
SGTTSESGALSLEPSHIGDLQK	Q7Z417	NUFIP2	Nuclear fragile X mental retardation-interacting protein 2	1.59719	795	4
LGDTALHAAAWKGYADIVQLLLAK	Q92882	OSTF1	Osteoclast-stimulating factor 1	1.59745	796	6
YGDLLGHLK	O75503	CLN5	Ceroid-lipofuscinosis neuronal protein 5 (Protein CLN5) [Cleaved into: Ceroid-lipofuscinosis neuronal protein 5, secreted form]	1.59916	797	2
AESDWDTVTVLRK	O60869	EDF1	Endothelial differentiation-related factor 1	1.60039	798	9
DSRLPISVDSPPAAADSNTTAASNVDK	Q3V6T2	CCDC88A	Girdin	1.60056	799	30
VMCRFRPLNEAEILRGDK	O60282	KIF5C	Kinesin heavy chain isoform 5C	1.6006	800	79
YFETSALKEEATK	P11137	MAP2	Microtubule-associated protein 2	1.60065	801	83
KEDALLYQSK	P50402	EMD	Emerin	1.60125	802	1
SSGASVTTQPTEFK	Q9BY77	POLDIP3	Polymerase delta-interacting protein 3	1.60127	803	6
TIRIWDVRTTK	Q96J01	THOC3	THO complex subunit 3	1.6024	804	3
YGINTDPPK	Q9Y3B4	SF3B6	Splicing factor 3B subunit 6	1.60271	805	3
ALPLPEASVK	Q01484	ANK2	Ankyrin-2	1.60316	806	122
SLHAESPGFSQASRHTPETSYGK	O94868	FCHSD2	F-BAR and double SH3 domains protein 2	1.60401	807	1
QQPNPGNELCYK	Q14166	TTLL12	Tubulin--tyrosine ligase-like protein 12	1.60457	808	5
RQITIEEGEQRAK	Q9NRW1	RAB6B	Ras-related protein Rab-6B	1.60473	809	6
SGYPKTPGRAGTEALPDGLSVEDILNLLGMESAANQK	P13521	SCG2	Secretogranin-2;Secretoneurin;Manserin	1.60475	810	8
RLAQDLVVEASDSK	Q03001	DST	Dystonin	1.60512	811	78
LARLDPRLFCK	Q9UM54	MYO6	Unconventional myosin-VI	1.60678	812	20
DVVEIAVPENLVGAILGK	P51513	NOVA1	RNA-binding protein Nova-1	1.6069	813	9
LPNFGFVVFDDSEPVQK	Q13283	G3BP1	Ras GTPase-activating protein-binding protein 1	1.607	814	6
TQTDSEVQESTATSDETK	Q01484	ANK2	Ankyrin-2	1.6071	815	122
LQSSDGEIFEVDVEIAK	P63208	SKP1	S-phase kinase-associated protein 1	1.60724	816	14
PGPTQTLSPNGENNNDIIQDNNGTIIPFRK	Q15555	MAPRE2	Microtubule-associated protein RP/EB family member 2	1.60805	817	20
MLASASEDHFIDIAEVETGDK	Q96J01	THOC3	THO complex subunit 3	1.60837	818	3
GPLATGGIKK	Q9Y2S6	TMA7	Translation machinery-associated protein 7	1.60949	819	5
TPWGIIEVENLNHCEFALLRDFVIRTHLQDLK	Q9UH03-2	SEPTIN3	Septin-3	1.60955	820	8
TRLINQVLELQHTLEDLSARVDAVK	Q9UIL1	SCOC	Short coiled-coil protein	1.60966	821	1
TTPGKENFRLK	P52294	KPNA1	Importin subunit alpha-5 (Karyopherin subunit alpha-1) (Nucleoprotein interactor 1) (NPI-1) (RAG cohort protein 2) (SRP1-beta) [Cleaved into: Importin subunit alpha-5, N-terminally processed]	1.60979	822	5
SDMETHMAAEHCQVTCK	O14545	TRAFD1	TRAF-type zinc finger domain-containing protein 1	1.61012	823	1
LFPDVLFPADSEHNK	P45983	MAPK8	Mitogen-activated protein kinase 8	1.61057	824	12
LSIQCYLSALDRCYSVYCK	Q01581	HMGCS1	Hydroxymethylglutaryl-CoA synthase, cytoplasmic	1.61349	825	20
AAEAAASAYYNPGNPHNVYMPTSQPPPPPYYPPEDKK	Q969T9	WBP2	WW domain-binding protein 2	1.61381	826	4
ENIWDGVTTK	P05771	PRKCB	Protein kinase C beta type	1.61429	827	13
RYGEDSEQFRDASK	O75787	ATP6AP2	Renin receptor	1.61436	828	4
ELSVIDGRRAQNCNILLSRLK	Q9Y4D1	DAAM1	Disheveled-associated activator of morphogenesis 1	1.61611	829	11
RARLADDLNEK	Q969V6	MKL1	MKL/myocardin-like protein 1;Myocardin;MKL/myocardin-like protein 2	1.61652	830	1
AKPTSDKPGSPYRSVTHFDSLAVIDIPGADTLDK	O60488	ACSL4	Long-chain-fatty-acid--CoA ligase 4	1.61716	831	14
AAVMVHQLSK	P35222	CTNNB1	Catenin beta-1	1.61741	832	7
QVSDLISVLREANQAINPK	P17844	DDX5	Probable ATP-dependent RNA helicase DDX5	1.61746	833	18
IVQLLAGVADQTK	O75746	SLC25A12	Calcium-binding mitochondrial carrier protein Aralar1	1.61769	834	6
NICQFLLEVGIVK	O60739	EIF1B	Eukaryotic translation initiation factor 1b	1.6186	835	4
NCPLIDNICAFAK	O60488	ACSL4	Long-chain-fatty-acid--CoA ligase 4	1.61886	836	14
QAILAAQRRGEDVETSKK	O60869	EDF1	Endothelial differentiation-related factor 1	1.61888	837	9
VFLISASSK	Q9H6Z4	RANBP3	Ran-binding protein 3	1.61941	838	5
SNFSNSADDIKSK	P45973	CBX5	Chromobox protein homolog 5	1.6196	839	13
TESSPSEASQHSMQSPQK	Q9UQR0	SCML2	Sex comb on midleg-like protein 2	1.61968	840	1
NDFTEEEEAQVRK	P63208	SKP1	S-phase kinase-associated protein 1	1.62028	841	14
ALFRKGK	Q14318	FKBP8	Peptidyl-prolyl cis-trans isomerase FKBP8	1.62059	842	7
DHSPDLYSLELAGLDEIGK	O75787	ATP6AP2	Renin receptor	1.6206	843	4
ISMQELEELRK	Q9BSJ2	TUBGCP2	Gamma-tubulin complex component 2	1.62067	844	2
RFRQLSILVHPDKNQDDADRAQK	O75937	DNAJC8	DnaJ homolog subfamily C member 8	1.62105	845	17
VELFENLSEK	Q03001	DST	Dystonin	1.62149	846	78
LLDVMELAEK	Q03001	DST	Dystonin	1.62166	847	78
YYCNCDADYK	Q9UHC6	CNTNAP2	Contactin-associated protein-like 2	1.62215	848	9
SEPQDFQEADSWGDTK	P78559	MAP1A	Microtubule-associated protein 1A;MAP1A heavy chain;MAP1 light chain LC2	1.62264	849	34
QLGIPTANFPEQVVDNLPADISTGIYYGWASVGSGDVHK	Q969G6	RFK	Riboflavin kinase	1.62314	850	5
VYEELRATGAAAAEAK	Q8NE71	ABCF1	ATP-binding cassette sub-family F member 1	1.62344	851	6
RNREIAQLK	O75037	KIF21B	Kinesin-like protein KIF21B	1.62349	852	21
AVIQLTTK	Q8IV36	HID1	Protein HID1	1.62352	853	3
TGTAYTFFTPNNIK	P17844	DDX5	Probable ATP-dependent RNA helicase DDX5	1.62501	854	18
YDLILDEQAEDSK	Q8WUA2	PPIL4	Peptidyl-prolyl cis-trans isomerase-like 4	1.62525	855	1
KEEERQEALRQQEEERKAK	Q6PUV4	CPLX2	Complexin-2	1.62534	856	10
ENCPACSQLPQNIQFSPSAK	Q8TBC4	UBA3	NEDD8-activating enzyme E1 catalytic subunit	1.62601	857	8
THYPAQQGEYQTHQPVYHK	O95817	BAG3	BAG family molecular chaperone regulator 3	1.62606	858	1
HATIYPTEEELQAVQK	Q96KR1	ZFR	Zinc finger RNA-binding protein	1.62648	859	9
AISQILQESAMQK	Q6UWE0	LRSAM1	E3 ubiquitin-protein ligase LRSAM1	1.62719	860	4
DVSVRLHHELENVEEK	Q5TF21	SOGA3	Protein SOGA3	1.62757	861	26
MLQFVLPVATQIQQEVIK	Q99622	C12orf57	Protein C10	1.62759	862	6
TFNIKNDFTEEEEAQVRKENQWCEEK	P63208	SKP1	S-phase kinase-associated protein 1	1.62838	863	14
TYSWDNAQVLLVGNK	P20336	RAB3A	Ras-related protein Rab-3A	1.62925	864	6
GLSSVPEIAEVEPSKK	P11137	MAP2	Microtubule-associated protein 2	1.62931	865	83
SVSTPSEAGSQDSGDGAVGSRTLHWDTDPSVLQLHSDSDLGRGPIK	Q13409	DYNC1I2	Cytoplasmic dynein 1 intermediate chain 2 (Cytoplasmic dynein intermediate chain 2) (Dynein intermediate chain 2, cytosolic) (DH IC-2)	1.62969	866	21
VVLIGDSGVGK	P62491	RAB11A	Ras-related protein Rab-11A;Ras-related protein Rab-11B	1.6303	867	4
IFQPVIEAPGASK	Q9BTC0	DIDO1	Death-inducer obliterator 1	1.6304	868	4
LSAEPAPDFSDYSEMAK	Q9NQC3	RTN4	Reticulon-4	1.63051	869	46
FIQPNIGELPTALK	Q14008	CKAP5	Cytoskeleton-associated protein 5	1.63093	870	49
WQQQGDLQDTKENREEARFQDK	P05060	CHGB	Secretogranin-1;PE-11;GAWK peptide;CCB peptide	1.63221	871	4
RITNQMTDSSRERPITK	Q9Y4D1	DAAM1	Disheveled-associated activator of morphogenesis 1	1.63245	872	11
VLEERQRFQEERQK	Q14980	NUMA1	Nuclear mitotic apparatus protein 1	1.63282	873	22
RTQLEEIQQK	Q86VW0	SESTD1	SEC14 domain and spectrin repeat-containing protein 1	1.63402	874	8
KYDGRTKPIPK	P37108	SRP14	Signal recognition particle 14 kDa protein	1.63436	875	14
MDEQALLGLNPNADSDFRQRALAYFEQLK	O43592	XPOT	Exportin-T	1.6344	876	2
RMNYSDAIVWLK	O43776	NARS	Asparagine--tRNA ligase, cytoplasmic (EC 6.1.1.22) (Asparaginyl-tRNA synthetase) (AsnRS) (Asparaginyl-tRNA synthetase 1)	1.63453	877	10
SGVRRAEPATPVVK	Q9UPA5	BSN	Protein bassoon	1.63481	878	2
YWALGQK	P78559	MAP1A	Microtubule-associated protein 1A;MAP1A heavy chain;MAP1 light chain LC2	1.63614	879	34
YTRPTHLSCVK	P11137	MAP2	Microtubule-associated protein 2	1.63616	880	83
LYSSTPDLTIQFHSDPAGLIFGK	Q9BYH1	SEZ6L	Seizure 6-like protein	1.63644	881	1
LSDSTLK	O75643	SNRNP200	U5 small nuclear ribonucleoprotein 200 kDa helicase	1.63748	882	27
SLLVTELGSSRTPETVRMVLSNMEK	P29218	IMPA1	Inositol monophosphatase 1	1.63749	883	7
DSFKIEEPHEAKPDK	P11137	MAP2	Microtubule-associated protein 2	1.63787	884	83
AFGQSSALLQHQRTHTAERPYRCPHCGK	Q9NW07	ZNF358	Zinc finger protein 358	1.6379	885	2
MIPVLHNTDLEQKKPRRK	O96001	PPP1R17	Protein phosphatase 1 regulatory subunit 17	1.63824	886	3
SGPPAPEEEEEEERQSGNTEQK	Q9NTI5	PDS5B	Sister chromatid cohesion protein PDS5 homolog B	1.63833	887	7
NILENTPENHPDHSHLK	Q15811	ITSN1	Intersectin-1	1.63905	888	14
VTRADVDVQPYAFTTK	Q9BZE4	GTPBP4	Nucleolar GTP-binding protein 1	1.63935	889	3
EHASGSGAQSEAAGRTEPTGPK	Q14980	NUMA1	Nuclear mitotic apparatus protein 1	1.64026	890	22
MESVKQRILAPGKEGLK	Q9P2U8	SLC17A6	Vesicular glutamate transporter 2	1.64058	891	9
YQEVTNNLEFAKELQRSFMALSQDIQK	Q14444	CAPRIN1	Caprin-1	1.64149	892	17
INQGLQVPAVSLYPSRK	Q9Y4G8	RAPGEF2	Rap guanine nucleotide exchange factor 2	1.64186	893	2
LEALRAEVSK	Q14980	NUMA1	Nuclear mitotic apparatus protein 1	1.64245	894	22
VLTMAPGLITLEIVPFRVAAYNKK	O43252	PAPSS1	Bifunctional 3-phosphoadenosine 5-phosphosulfate synthase 1;Sulfate adenylyltransferase;Adenylyl-sulfate kinase	1.64257	895	10
DLQEVIELTK	O75940	SMNDC1	Survival of motor neuron-related-splicing factor 30	1.64285	896	1
QESEISKESQEMDARPK	Q8NC96	NECAP1	Adaptin ear-binding coat-associated protein 1	1.6436	897	7
SGFTSLSSSSSNTPSASPLK	Q12955	ANK3	Ankyrin-3	1.64506	898	17
DSWVERLDFNPDRYLQDNPASGEK	Q16850	CYP51A1	Lanosterol 14-alpha demethylase	1.64594	899	9
DYNASASTISPPSSMEEDK	P46821	MAP1B	Microtubule-associated protein 1B;MAP1B heavy chain;MAP1 light chain LC1	1.64609	900	121
HLPQQWSVDHNHQK	Q9NVH0	EXD2	Exonuclease 3-5 domain-containing protein 2	1.64628	901	1
DCIVTPYSDWTSCPSSCK	Q9UPZ6	THSD7A	Thrombospondin type-1 domain-containing protein 7A	1.64641	902	8
DAGFLSYKDHLPVSQVVVGDTDRQGSEAK	Q9UHC6	CNTNAP2	Contactin-associated protein-like 2	1.64677	903	9
EGNTFGFVIRGGAHDDRNK	Q96DT0	GRIP1	Galectin-12	1.6473	904	2
AVELGDELQIDAIDDQK	Q96JM3	CHAMP1	Chromosome alignment-maintaining phosphoprotein 1	1.64788	905	8
GMETIMDDEVTK	Q86UL3	AGPAT6	Glycerol-3-phosphate acyltransferase 4	1.64824	906	2
ALDLLDKMLTFNPHK	P28482	MAPK1	Mitogen-activated protein kinase 1	1.64854	907	15
ISTVVSSKEVNK	P37108	SRP14	Signal recognition particle 14 kDa protein	1.64931	908	14
WSGQSAGGCGNFQETHK	Q9Y6W3	CAPN7	Calpain-7	1.64934	909	1
RSATLPLPARSSSLK	Q9BX66	SORBS1	Sorbin and SH3 domain-containing protein 1	1.64939	910	8
IFVEFSIASETHK	Q9UHX1	PUF60	Poly	1.6497	911	12
VGEAVQNTLGAVVTAIDIPLGLVK	Q9HBF4	ZFYVE1	Zinc finger FYVE domain-containing protein 1	1.64983	912	2
LGAEDPWYCPNCK	Q9Y4E8	USP15	Ubiquitin carboxyl-terminal hydrolase 15	1.64985	913	9
TEEAGDEIETFGLGVTYEQALAK	P11137	MAP2	Microtubule-associated protein 2	1.64997	914	83
RLPVSPSGRTDK	Q01484	ANK2	Ankyrin-2	1.64998	915	122
LDVLESLIKDHKDFSK	Q03001	DST	Dystonin	1.65032	916	78
VVEQGMFVK	Q9Y4E8	USP15	Ubiquitin carboxyl-terminal hydrolase 15	1.65084	917	9
TLEHKEVVEPK	P78559	MAP1A	Microtubule-associated protein 1A;MAP1A heavy chain;MAP1 light chain LC2	1.65096	918	34
LEVANLLLQK	Q12955	ANK3	Ankyrin-3	1.65106	919	17
HEPENPPPYEEAMSVSLKK	Q9NQC3	RTN4	Reticulon-4	1.65153	920	46
LQPTVRTYVENRPK	P45983	MAPK8	Mitogen-activated protein kinase 8	1.65159	921	12
SFSHGATLAQHRGIHTGARPYQCAACGK	Q9NW07	ZNF358	Zinc finger protein 358	1.65185	922	2
TCDGVQCAFEELVEK	Q9NP72	RAB18	Ras-related protein Rab-18	1.6521	923	9
AIEIELAK	Q03001	DST	Dystonin	1.6524	924	78
EIVTALSCGK	Q6SZW1	SARM1	NAD	1.6528	925	7
MSDSLDTDPSMLGSSK	P20337	RAB3B	Ras-related protein Rab-3B	1.6528	926	3
LHREFHHGPDPTDTAPGEQAQDVASSPPESSFQK	Q9BS26	ERP44	Endoplasmic reticulum resident protein 44	1.65288	927	9
RESDGAPGDLTSLENERQIYK	Q9BX66	SORBS1	Sorbin and SH3 domain-containing protein 1	1.65291	928	8
WQQTPAPTDTEAVK	Q03001	DST	Dystonin	1.65328	929	78
YLVPSDLTVGQFYFLIRK	Q9H0R8	GABARAPL1	Gamma-aminobutyric acid receptor-associated protein-like 1	1.65336	930	4
TSTTGSILNLNLDRSK	Q9ULU4	ZMYND8	Protein kinase C-binding protein 1	1.65342	931	1
KQEFLEKK	Q9H444	CHMP4B	Charged multivesicular body protein 4b	1.65359	932	7
EAVQLVNTREEVEDLCRLDK	P54886	ALDH18A1	Delta-1-pyrroline-5-carboxylate synthase	1.65433	933	3
GEVYPFGIVGMANK	O75534	CSDE1	Cold shock domain-containing protein E1	1.65489	934	25
KNPDDYTPVNIDGAHAQRVGDVQGQESESQLPTK	Q96JH7	VCPIP1	Deubiquitinating protein VCIP135	1.65515	935	5
SGTEDLRTERLQK	Q8NDI1	EHBP1	EH domain-binding protein 1	1.65641	936	7
ASAALAALEK	Q96SI9	STRBP	Spermatid perinuclear RNA-binding protein	1.65652	937	8
YIDITRPEEVK	Q16799	RTN1	Reticulon-1	1.65661	938	18
VVRAAVPKQRK	Q6PKG0	LARP1	La-related protein 1	1.658	939	15
DGLEVMLSVPK	O60229	KALRN	Kalirin	1.65818	940	11
LHSDSGISVDSQSLHDQQPHTQTASGQALK	P08138	NGFR	Tumor necrosis factor receptor superfamily member 16	1.65826	941	1
DYEIESQNPLASPTNTLLGSAK	Q7Z417	NUFIP2	Nuclear fragile X mental retardation-interacting protein 2	1.65842	942	4
GSEPLGISIVSGEK	Q8TDM6	DLG5	Disks large homolog 5	1.65845	943	5
SSILLDVKPWDDETDMAKLEECVRSIQADGLVWGSSK	P24534	EEF1B2	Elongation factor 1-beta	1.65867	944	16
NLGALYRRQGK	Q07866	KLC1	Kinesin light chain 1	1.65894	945	37
IIQTPGLWESENQNKGVK	Q9NP72	RAB18	Ras-related protein Rab-18	1.65987	946	9
YSRETDSDRKLVDKEDIDTSSK	P78332	RBM6	RNA-binding protein 6	1.66007	947	1
YLSQQWAK	P13984	GTF2F2	General transcription factor IIF subunit 2	1.66034	948	5
MFDELEQEAKQK	Q01484	ANK2	Ankyrin-2	1.66066	949	122
ASVITQVFHVPLEERK	Q00341	HDLBP	Vigilin	1.66084	950	29
RGVDTEDAHKSNATPVPEVASK	Q9ULJ8	PPP1R9A	Neurabin-1	1.66118	951	4
THEDIEAQIREIQGK	O75533	SF3B1	Splicing factor 3B subunit 1	1.66171	952	31
KDPHQTLPLDTPRDISLVPTRQEVEAEK	Q9Y2H5	PLEKHA6	Pleckstrin homology domain-containing family A member 6	1.66235	953	1
STDFAPIKEDFGQEK	P46821	MAP1B	Microtubule-associated protein 1B;MAP1B heavy chain;MAP1 light chain LC1	1.66238	954	121
SSGPPPPSGSSGSEAAAGAGAAAPASQHPATGTGAVQTEAMK	Q14444	CAPRIN1	Caprin-1	1.6629	955	17
HAALVSQPETTK	P11137	MAP2	Microtubule-associated protein 2	1.66371	956	83
VDVASVIVTK	P61011	SRP54	Signal recognition particle 54 kDa protein	1.66394	957	5
LAQVEPGEHVTGMELEFK	Q13332	PTPRS	Receptor-type tyrosine-protein phosphatase S	1.66416	958	4
LLGELQEQIVQK	Q99996	AKAP9	A-kinase anchor protein 9	1.66416	959	9
HDSGAADLERVTDYAEEK	Q9NX55	HYPK	Huntingtin-interacting protein K	1.66431	960	1
FEEQGDFESEK	Q9BZF1	OSBPL8	Oxysterol-binding protein-related protein 8	1.66437	961	14
SFVTRVSVGEFSAEGEGNSK	Q9NUL3	STAU2	Double-stranded RNA-binding protein Staufen homolog 2	1.66467	962	9
LLLWAQNELDQK	Q9NWU2	GID8	Glucose-induced degradation protein 8 homolog	1.66506	963	1
LTLWYYSEERK	Q9BSJ8	ESYT1	Extended synaptotagmin-1	1.66512	964	2
NQDDFECVTTLEGHENEVK	O76071	CIAO1	Probable cytosolic iron-sulfur protein assembly protein CIAO1	1.66519	965	4
TRYADITVTSSK	Q9UPN3	MACF1	Microtubule-actin cross-linking factor 1, isoforms 1/2/3/5 (620 kDa actin-binding protein) (ABP620) (Actin cross-linking family protein 7) (Macrophin-1) (Trabeculin-alpha)	1.66596	966	68
INLREVELDPDIQLEDIAEK	Q9BW62	KATNAL1	Katanin p60 ATPase-containing subunit A-like 1	1.66663	967	7
WHPDKNPENK	O75190	DNAJB6	DnaJ homolog subfamily B member 6	1.66711	968	3
AGNILLSEPGLVK	Q9UL54	TAOK2	Serine/threonine-protein kinase TAO2	1.66722	969	3
ALADEREAVQKK	Q01082	SPTBN2	Spectrin beta chain, non-erythrocytic 2;Spectrin beta chain, non-erythrocytic 4;Spectrin beta chain, non-erythrocytic 1	1.66738	970	102
KWENPTQNNAGLEDFERK	P22694	PRKACB	cAMP-dependent protein kinase catalytic subunit beta	1.66817	971	5
ILPVFDEPPNPTNVEESLK	Q9NYL9	TMOD3	Tropomodulin-3	1.66837	972	3
KLRNLEK	Q14444	CAPRIN1	Caprin-1	1.66854	973	17
KAIDEDLTALAK	Q9UKE5	TNIK	TRAF2 and NCK-interacting protein kinase	1.66986	974	5
QAAAAAAAAAATAAWTGTTFTK	Q96KR1	ZFR	Zinc finger RNA-binding protein	1.66997	975	9
DFPQYFAVVSRIK	Q12955	ANK3	Ankyrin-3	1.67041	976	17
TLNLAGNLLESLSGLHK	Q9Y2I1	NISCH	Nischarin	1.67082	977	2
ITGNMGLAMK	P22307	SCP2	Non-specific lipid-transfer protein	1.67146	978	6
DSEENPATEERPEK	Q9P2W9	STX18	Syntaxin-18	1.67202	979	1
SATSVDQRPK	Q7Z739	YTHDF3	YTH domain-containing family protein 3	1.67244	980	6
RVGGVQSLGGTGALRIGADFLARWYNGTNNK	P17174	GOT1	Aspartate aminotransferase, cytoplasmic	1.67262	981	12
QTTGSGSSQELDREQYSK	Q86UR5	RIMS1	Regulating synaptic membrane exocytosis protein 1	1.6731	982	2
EEPEPLSPELEYIPRK	Q8N490	PNKD	Probable hydrolase PNKD	1.67329	983	1
NYQSQADIPIRSPFGIVK	Q14966	ZNF638	Zinc finger protein 638	1.67329	984	7
KAPETCSTAGRGPQVIAGGRQK	Q86VY4	TSPYL5	Testis-specific Y-encoded-like protein 5	1.6739	985	1
DGVLVSTQDSRIK	Q9Y6N7	ROBO1	Roundabout homolog 1	1.6746	986	12
TLRNDNSSRFGK	O00159	MYO1C	Unconventional myosin-Ic	1.67477	987	1
LEWAIDEDELRK	Q9BQI7	PSD2	PH and SEC7 domain-containing protein 2	1.6757	988	2
VAYLDKEFSK	Q4V328	GRIPAP1	GRIP1-associated protein 1	1.67582	989	15
YSVMINK	O95167	NDUFA3	NADH dehydrogenase [ubiquinone] 1 alpha subcomplex subunit 3	1.67662	990	1
YTDLVPKEVMNADDPDLQRPDEEAIKEITEK	Q13573	SNW1	SNW domain-containing protein 1	1.67663	991	8
SLSIEIGHEVK	O15155	BET1	BET1 homolog	1.67666	992	1
VTVNYPPYISEAK	Q9P121	NTM	Neurotrimin	1.67671	993	6
AAKPTTTPEVK	P46821	MAP1B	Microtubule-associated protein 1B;MAP1B heavy chain;MAP1 light chain LC1	1.67695	994	121
LAQLTLEQILEHLDNLRLNLTNTK	Q68E01	INTS3	Integrator complex subunit 3	1.67722	995	1
LVQNLFAEGNDLFREK	Q9UGR2	ZC3H7B	Zinc finger CCCH domain-containing protein 7B	1.67777	996	2
SAEHYTETALDEIRLLK	Q96SB4	SRPK1	SRSF protein kinase 1	1.6779	997	6
EGLAELYEYKK	Q14008	CKAP5	Cytoskeleton-associated protein 5	1.67854	998	49
VSPPLMAPPCIWTFAK	Q6PL24	TMED8	Protein TMED8	1.67912	999	6
VLIPSYAAGSIIGKGGQTIVQLQKETGATIK	Q9UNW9	NOVA1	RNA-binding protein Nova-1;RNA-binding protein Nova-2	1.67916	1000	15
AVVYRETDPSPEERDKKPQES	Q9H4G0	EPB41L1	Band 4.1-like protein 1	1.6792	1001	32
AIFTGHSAVVEDVAWHLLHESLFGSVADDQK	Q16576	RBBP7	Histone-binding protein RBBP7	1.67925	1002	7
LLCMKDHVDRYSSPEK	Q05901	CHRNB3	Neuronal acetylcholine receptor subunit beta-3	1.67932	1003	1
VQAQLNTEQLLDDVVAK	Q96QD9	FYTTD1	UAP56-interacting factor	1.67934	1004	2
LTEAFK	Q9ULP0	NDRG4	Protein NDRG4	1.67996	1005	9
ILTGTDAPK	P51532	SMARCA4	Transcription activator BRG1	1.67998	1006	18
RQVSIEEGERKAK	P20340	RAB6A	Ras-related protein Rab-6A	1.68042	1007	5
RFCPFAERTRLVLK	P78417	GSTO1	Glutathione S-transferase omega-1	1.68131	1008	8
TSSGDASSLSIEETNK	O43290	SART1	U4/U6.U5 tri-snRNP-associated protein 1	1.68151	1009	7
AEEELGELEAK	Q9UQE7	SMC3	Structural maintenance of chromosomes protein 3	1.68155	1010	20
ALRQFFDKVPAK	P56159	GFRA1	GDNF family receptor alpha-1	1.6817	1011	4
ARAGGGPTLQCPPPSSPEK	Q96N66	MBOAT7	Lysophospholipid acyltransferase 7	1.68178	1012	1
LLDRAQAREEQVEGTIK	Q03001	DST	Dystonin	1.6821	1013	78
SCLLHQFIEKK	P20338	RAB4A	Ras-related protein Rab-4A	1.68225	1014	4
SLSAPLHPEFEEVYRFGAESRK	Q53HC0	CCDC92	Coiled-coil domain-containing protein 92	1.68292	1015	3
TPEDGDYSYEIIEK	P46821	MAP1B	Microtubule-associated protein 1B;MAP1B heavy chain;MAP1 light chain LC1	1.68319	1016	121
VDSFRERITSEAEDLVANFFPKK	P61289	PSME3	Proteasome activator complex subunit 3	1.68365	1017	5
ELLTVENQK	P30622	CLIP1	CAP-Gly domain-containing linker protein 1	1.68387	1018	16
RELVFKEDGQEYAQVIK	P47813	EIF1AX	Eukaryotic translation initiation factor 1A, X-chromosomal;Eukaryotic translation initiation factor 1A, Y-chromosomal	1.68403	1019	9
SNQQLVDIIEKVKPEIRLLIEK	P61289	PSME3	Proteasome activator complex subunit 3	1.68407	1020	5
GRFDVRWIFVK	Q9Y5A9	YTHDF2	YTH domain-containing family protein 2	1.68419	1021	4
ATGEESTQAEISCESPFLAK	P11137	MAP2	Microtubule-associated protein 2	1.68421	1022	83
SPSDSGYSYETIGK	P46821	MAP1B	Microtubule-associated protein 1B;MAP1B heavy chain;MAP1 light chain LC1	1.68422	1023	121
REYKPKPREPFDLGEPEQSNGGFPCTTAPK	Q99961	SH3GL1	Endophilin-A2	1.68464	1024	13
GLSAEPGWQAK	P10645	CHGA	Chromogranin-A;Vasostatin-1;Vasostatin-2;EA-92;ES-43;Pancreastatin;SS-18;WA-8;WE-14;LF-19;Catestatin;AL-11;GV-19;GR-44;ER-37;GE-25;Serpinin-RRG;Serpinin;p-Glu serpinin precursor	1.68568	1025	7
TAAFLLPILSQIYSDGPGEALRAMK	O00571	DDX3X	ATP-dependent RNA helicase DDX3X (EC 3.6.4.13) (CAP-Rf) (DEAD box protein 3, X-chromosomal) (DEAD box, X isoform) (DBX) (Helicase-like protein 2) (HLP2)	1.68594	1026	11
IDGIIDKTIIGDFQKEQK	Q96A49	SYAP1	Synapse-associated protein 1	1.68613	1027	4
NKDEEEKLVSNNILHNQQELPTALTK	Q9NQC3	RTN4	Reticulon-4	1.68685	1028	46
KAESPVKEEAVAEVVTITK	P07197	NEFM	Neurofilament medium polypeptide	1.68731	1029	75
LTAAVLLAK	Q6PCE3	PGM2L1	Glucose 1,6-bisphosphate synthase	1.68759	1030	23
YISQCIDEIK	O14617	AP3D1	AP-3 complex subunit delta-1	1.68824	1031	12
SVLMERLKK	Q15424	SAFB2	Scaffold attachment factor B2;Scaffold attachment factor B1	1.6883	1032	21
VTSSIPVFDLQDGGRK	Q7Z3K3	POGZ	Pogo transposable element with ZNF domain	1.68864	1033	3
AREAVEMRAQVERK	Q13573	SNW1	SNW domain-containing protein 1	1.68872	1034	8
TVEDYFCFCYGK	P78347	GTF2I	General transcription factor II-I	1.68878	1035	21
EREVTKGPAESPDEGITTTEGEGECEQTPEELEPVEK	P46821	MAP1B	Microtubule-associated protein 1B;MAP1B heavy chain;MAP1 light chain LC1	1.69004	1036	121
RRWDQTADQTPGATPKK	O75533	SF3B1	Splicing factor 3B subunit 1	1.69045	1037	31
FNCEENQHSDSCYK	Q96BR5	COA7	Cytochrome c oxidase assembly factor 7	1.69082	1038	1
IRDIDAATEAK	Q96SU4	OSBPL9	Oxysterol-binding protein-related protein 9	1.69108	1039	3
YLAQWYSETNGRIPK	Q13564	NAE1	NEDD8-activating enzyme E1 regulatory subunit (Amyloid beta precursor protein-binding protein 1, 59 kDa) (APP-BP1) (Amyloid protein-binding protein 1) (Proto-oncogene protein 1)	1.69112	1040	9
VVYPTEK	O76041	NEBL	Nebulette	1.69155	1041	5
ETEVLQTDHK	Q3V6T2	CCDC88A	Girdin	1.69166	1042	30
YQEVTNNLEFAK	Q14444	CAPRIN1	Caprin-1	1.69244	1043	17
GWIDWAATK	Q9ULP0	NDRG4	Protein NDRG4	1.6926	1044	9
SQPPIGGAAPATAAASPAAAATEARLHPEGSSRK	Q5TF21	SOGA3	Protein SOGA3	1.69266	1045	26
LAATGREDQGIETDDEKDSLKK	B7ZAP0	RABGAP1L	Rab GTPase-activating protein 1-like, isoform 10	1.69279	1046	4
GLSGERAVEEEEEETANVEMSEK	P78559	MAP1A	Microtubule-associated protein 1A;MAP1A heavy chain;MAP1 light chain LC2	1.69302	1047	34
SGLTSLHLAAQEDKVNVADILTK	Q01484	ANK2	Ankyrin-2	1.69306	1048	122
RRAQEQGVAGPEFK	O75037	KIF21B	Kinesin-like protein KIF21B	1.69311	1049	21
AETEEAEEPEEDGEEHVCVSASK	P46821	MAP1B	Microtubule-associated protein 1B;MAP1B heavy chain;MAP1 light chain LC1	1.6934	1050	121
QDFETVLLLEPGNK	Q9H6T3	RPAP3	RNA polymerase II-associated protein 3	1.69344	1051	3
LQNLQLQPGNAKL	P22307	SCP2	Non-specific lipid-transfer protein	1.69444	1052	6
FLEVDEYPEHIK	Q96K76	USP47	Ubiquitin carboxyl-terminal hydrolase 47	1.6951	1053	7
RRLDECEEAFQGTK	P61289	PSME3	Proteasome activator complex subunit 3	1.69576	1054	5
YFETSALK	P11137	MAP2	Microtubule-associated protein 2	1.6968	1055	83
QVQEAIAGISNAAQATSPTDEAK	P26232	CTNNA2	Catenin alpha-2	1.6969	1056	27
EQLKEELQENPSTPK	Q9UL54	TAOK2	Serine/threonine-protein kinase TAO2	1.69728	1057	3
KGEFVPGTRNRK	P51513	NOVA1	RNA-binding protein Nova-1	1.69841	1058	9
HLKGQNESAFPEEEEGTNEREEQRDH	Q8WVI7	PPP1R1C	Protein phosphatase 1 regulatory subunit 1C	1.69846	1059	6
GFTGIDSEYEKPEAPELVLK	O43252	PAPSS1	Bifunctional 3-phosphoadenosine 5-phosphosulfate synthase 1;Sulfate adenylyltransferase;Adenylyl-sulfate kinase	1.69848	1060	10
GLSSVPEIAEVEPSK	P11137	MAP2	Microtubule-associated protein 2	1.69888	1061	83
VAAETQSPSLFGSTK	Q9UKX7	NUP50	Nuclear pore complex protein Nup50	1.69895	1062	3
LDTAYDDLGNSGHFTIIYNQGFEIVLNDYK	P53634	CTSC	Dipeptidyl peptidase 1	1.69955	1063	4
SSLREKDTATLNCQSSGSKPAARLTWRK	Q8N126	CADM3	Cell adhesion molecule 3	1.70005	1064	7
ALVQNDTLLQVKGTGANGSFK	Q92522	H1FX	Histone H1x	1.70038	1065	11
GSFSEIPELQVWYTK	P54803	GALC	Galactocerebrosidase	1.70048	1066	2
LDRLDLARKELK	O14579	COPE	Coatomer subunit epsilon	1.70056	1067	6
TLEHKEVVEPKDTAIYQK	P78559	MAP1A	Microtubule-associated protein 1A;MAP1A heavy chain;MAP1 light chain LC2	1.70136	1068	34
YEEHVREQQAQVEKEDFSDMVAEHAAK	Q13435	SF3B2	Splicing factor 3B subunit 2	1.70146	1069	16
HELMQYDLEMAAQDLASK	O95219	SNX4	Sorting nexin-4	1.70175	1070	9
LAAESAKELVEIAVPENLVGAILGKGGK	Q9UNW9	NOVA2	RNA-binding protein Nova-2	1.70282	1071	15
SELQAIRDEK	Q96CN9	GCC1	GRIP and coiled-coil domain-containing protein 1	1.7031	1072	2
LHLVDLAGSERQAK	Q9Y496	KIF3A	Kinesin-like protein KIF3A	1.70311	1073	12
NEIVTETSPFAPAFLQPDDKK	P11137	MAP2	Microtubule-associated protein 2	1.70326	1074	83
LDILDMFTEIK	P30520	ADSS	Adenylosuccinate synthetase isozyme 2 (AMPSase 2) (AdSS 2) (EC 6.3.4.4) (Adenylosuccinate synthetase, acidic isozyme) (Adenylosuccinate synthetase, liver isozyme) (L-type adenylosuccinate synthetase) (IMP--aspartate ligase 2)	1.70385	1075	8
DWFIEMPTEAK	P11137	MAP2	Microtubule-associated protein 2	1.70396	1076	83
EAYTAVVYHNRSPDFHEEIK	Q96N67	DOCK7	Dedicator of cytokinesis protein 7	1.70421	1077	9
MEWWSRLVSSDPEINTK	Q9Y266	NUDC	Nuclear migration protein nudC	1.70516	1078	16
RRWQPPEFLLVHDSGPDHRK	P18583	SON	Protein SON	1.70567	1079	9
WVEISNEVRK	P17480	UBTF	Nucleolar transcription factor 1	1.70576	1080	6
LDPTTTTFLK	Q9ULP0	NDRG4	Protein NDRG4	1.70595	1081	9
AISPTSATSSGRTPLTRTPAKPTK	Q9Y4I1	MYO5A	Unconventional myosin-Va	1.70621	1082	59
STVTGERQSGDGQESTEPVENK	O15234	CASC3	Protein CASC3	1.70663	1083	1
AGSALPGFANSPAGSTSVVLVPPAHGTLVPDGNK	O15027	SEC16A	Protein transport protein Sec16A	1.7076	1084	4
GGRGDVGSADIQDLEK	Q9Y5M8	SRPRB	Signal recognition particle receptor subunit beta	1.70887	1085	4
ISETLESRHHK	Q3V6T2	CCDC88A	Girdin	1.70907	1086	30
LGPDDPNVAKTK	Q07866	KLC1	Kinesin light chain 1	1.71055	1087	37
RALGGDLAPVPSSPQPK	Q9Y6V0	PCLO	Protein piccolo	1.71143	1088	5
RIQDPTEDAEAEDTPRK	O96028	WHSC1	Histone-lysine N-methyltransferase NSD2	1.71189	1089	2
KVEEAEPEEFVVEK	Q13185	CBX3	Chromobox protein homolog 3	1.7122	1090	8
TVYPMERLVADK	Q9BT23	LIMD2	LIM domain-containing protein 2	1.71273	1091	3
LEALLEK	P78559	MAP1A	Microtubule-associated protein 1A;MAP1A heavy chain;MAP1 light chain LC2	1.71346	1092	34
IVMLVNENPLLTEEAALNK	Q8IV38	ANKMY2	Ankyrin repeat and MYND domain-containing protein 2	1.71416	1093	2
GIREPVSVGTPSEGEGLGADGQEHK	Q8IX01	SUGP2	SURP and G-patch domain-containing protein 2 (Arginine/serine-rich-splicing factor 14) (Splicing factor, arginine/serine-rich 14)	1.71494	1094	22
VTPDIEESLLEPENEK	Q14151	SAFB2	Scaffold attachment factor B2	1.71499	1095	6
VDTLPYVPEPIK	Q8WYP5	AHCTF1	Protein ELYS	1.71519	1096	1
QDSFPVSLEQAVTDSAMTSK	P11137	MAP2	Microtubule-associated protein 2	1.71535	1097	83
EGKPTIVEEDDPELFK	O75937	DNAJC8	DnaJ homolog subfamily C member 8	1.71581	1098	17
TYETIRNRLTVEEATASVSEGGGLQGISMK	Q9ULU8	CADPS	Calcium-dependent secretion activator 1	1.71582	1099	26
DSRLQDQRQNSPAGNKENIKPNETSPSFSK	Q99700	ATXN2	Ataxin-2	1.71582	1100	5
RALDVIQAGK	O75937	DNAJC8	DnaJ homolog subfamily C member 8	1.71592	1101	17
AEKGLSSVPEIAEVEPSK	P11137	MAP2	Microtubule-associated protein 2	1.71639	1102	83
DLEQQDCEIAQEIQEK	Q8IVM0	CCDC50	Coiled-coil domain-containing protein 50	1.71778	1103	5
EEAQAEIEQYRLQREKEFK	O75348	ATP6V1G1	V-type proton ATPase subunit G 1	1.71783	1104	6
EDHPFEYRK	Q9H0R8	GABARAPL1	Gamma-aminobutyric acid receptor-associated protein-like 1	1.71841	1105	4
RYQNLKPIGSGAQGIVCAAYDAILERNVAIKK	P45983	MAPK8	Mitogen-activated protein kinase 8	1.71876	1106	12
AAVSLRLGDLVWGK	Q49A26	GLYR1	Putative oxidoreductase GLYR1	1.71912	1107	4
SVPSETVVEDSRTGLPPVTDENHVIVK	P11137	MAP2	Microtubule-associated protein 2	1.71916	1108	83
LSAEENPDDSEVPSSSGINSTK	Q9Y5Q9	GTF3C3	General transcription factor 3C polypeptide 3	1.71937	1109	1
VEILNELYQQK	Q5JRA6	MIA3	Melanoma inhibitory activity protein 3	1.71951	1110	8
DHTLEDEDVIQIVKK	Q9Y295	DRG1	Developmentally-regulated GTP-binding protein 1	1.72	1111	6
QSFTTVADTPENLRLK	O76041	NEBL	Nebulette	1.72207	1112	5
SSQGSRSSSLDALGPTRK	Q9H425	C1orf198	Uncharacterized protein C1orf198	1.72211	1113	3
DDKNTMTDSTILLEDVQK	Q9Y4I1	MYO5A	Unconventional myosin-Va	1.72225	1114	59
LQGSCTSCPSSIITLK	Q9UMS0	NFU1	NFU1 iron-sulfur cluster scaffold homolog, mitochondrial	1.72288	1115	3
ILIIGESGVGK	Q9NP72	RAB18	Ras-related protein Rab-18	1.7244	1116	9
FLDASGAK	Q7L1Q6	BZW1	Basic leucine zipper and W2 domain-containing protein 1	1.72476	1117	12
TLTAQSHMYEK	Q03001	DST	Dystonin	1.72483	1118	78
TSNSQHGNSAPSLLMPLPGTK	Q9UMZ2	SYNRG	Synergin gamma	1.72505	1119	8
IDRSRAIRGEKELSSEPQTPPAQK	P78559	MAP1A	Microtubule-associated protein 1A;MAP1A heavy chain;MAP1 light chain LC2	1.72561	1120	34
TERHPPVSPSSK	Q01484	ANK2	Ankyrin-2	1.72638	1121	122
ESSLRATQPSENDK	Q99996	AKAP9	A-kinase anchor protein 9	1.7267	1122	9
NVAALQERYGKEAGK	Q4V328	GRIPAP1	GRIP1-associated protein 1	1.72746	1123	15
FQYCVAVGAQTFPSVSAPSKK	P55265	ADAR	Double-stranded RNA-specific adenosine deaminase	1.72809	1124	14
WFCNGRGNTSGSHIVNHLVRAK	Q92900	UPF1	Regulator of nonsense transcripts 1	1.72851	1125	11
QNKPTGFALGSIEGRVAIHYINPPNPAK	P78406	RAE1	mRNA export factor	1.72903	1126	7
SEIANAPDGAGSLPCTELPHDLSLKNIQPK	Q9NQC3	RTN4	Reticulon-4	1.72969	1127	46
KEEFVQGEVQDSHSYKDRVDYS	Q9P2U8	SLC17A6	Vesicular glutamate transporter 2	1.73019	1128	9
SSSQENLLDEVMK	Q3V6T2	CCDC88A	Girdin	1.73021	1129	30
TEGEEDAQRSSTEQSGEAQGEAAK	P61925	PKIA	cAMP-dependent protein kinase inhibitor alpha	1.73032	1130	4
LREQQLVGEK	Q14118	DAG1	Dystroglycan;Alpha-dystroglycan;Beta-dystroglycan	1.73041	1131	1
RIAADFDPRASYLESEK	Q6UXK2	ISLR2	Immunoglobulin superfamily containing leucine-rich repeat protein 2	1.73054	1132	4
NYADQISRLEEREAELK	O60271	SPAG9	C-Jun-amino-terminal kinase-interacting protein 4	1.73085	1133	7
KGADLNLVDSLGYNALHYSK	Q9P0K7	RAI14	Ankycorbin	1.73106	1134	21
GCESAVDELK	A0MZ66	KIAA1598	Shootin-1	1.73111	1135	27
VQDGGSPPRASSALLRVTVLDTNDNAPK	Q08174	PCDH1	Protocadherin-1	1.73235	1136	6
AEADAYIREK	P46821	MAP1B	Microtubule-associated protein 1B;MAP1B heavy chain;MAP1 light chain LC1	1.73294	1137	121
SDAPTGDVLLDEALK	Q9H4A6	GOLPH3	Golgi phosphoprotein 3	1.73384	1138	3
RQITQNTDYRLNPMLRK	Q92896	GLG1	Golgi apparatus protein 1	1.7341	1139	12
DFGNYLFNFASAATK	Q96A49	SYAP1	Synapse-associated protein 1	1.73432	1140	4
AFLRQLPFRGDDGIFDDNFIEERKQGLEQFINK	O60493	SNX3	Sorting nexin-3	1.73437	1141	5
DGGAQHAQYVGPYRLEK	Q8IWQ3	BRSK2	Serine/threonine-protein kinase BRSK2	1.73452	1142	10
ELQRSFMALSQDIQK	Q14444	CAPRIN1	Caprin-1	1.73512	1143	17
HLLLVDPEGVVRTK	P98077	SHC2	SHC-transforming protein 2;SHC-transforming protein 1	1.73533	1144	1
GQYISPFHDIPIYADKDVFHMVVEVPRWSNAK	Q15181	PPA1	Inorganic pyrophosphatase	1.73673	1145	17
VRVDLPDKYPFK	P62256	UBE2H	Ubiquitin-conjugating enzyme E2 H	1.73691	1146	2
QSVDGKAPLATGEDDDDEVPDLVENFDEASK	P20290	BTF3	Transcription factor BTF3	1.73815	1147	5
LDDIFEPVLIPEPK	Q14008	CKAP5	Cytoskeleton-associated protein 5	1.7383	1148	49
QVMMFSATLSK	Q13838	DDX39B	Spliceosome RNA helicase DDX39B	1.73895	1149	15
RIEGSGDQVDTLELSGGAK	Q9UQ16	DNM3	Dynamin-3	1.73904	1150	12
VLIPSYAAGSIIGK	Q9UNW9	NOVA1	RNA-binding protein Nova-1;RNA-binding protein Nova-2	1.73958	1151	15
CLLLCHPGPCPPCPK	Q6ZNB6	NFXL1	NF-X1-type zinc finger protein NFXL1	1.73986	1152	9
LLAERGHFEEEK	Q14980	NUMA1	Nuclear mitotic apparatus protein 1	1.74061	1153	22
TLTDEVNSPDSDRRDKK	Q8TAQ2	SMARCC2	SWI/SNF complex subunit SMARCC2	1.74079	1154	27
LQPQITMIPPSAQPPRTQTPPLGQTPQLGLK	P78344	EIF4G2	Eukaryotic translation initiation factor 4 gamma 2	1.74179	1155	21
RRLDQCQQYVVFERSAK	O60229	KALRN	Kalirin	1.74185	1156	11
VLFWDNAYEFNLSALK	P55345	PRMT2	Protein arginine N-methyltransferase 2	1.74189	1157	2
LFPDVLFPADSEHNKLK	P45983	MAPK8	Mitogen-activated protein kinase 8	1.74206	1158	12
NRLDSPQIRK	O75044	SRGAP2	SLIT-ROBO Rho GTPase-activating protein 2	1.74221	1159	14
AEAAASALADADADLEERLK	O43633	CHMP2A	Charged multivesicular body protein 2a	1.74226	1160	4
FEPQVDTEAEDMISAVK	Q9UIG0	BAZ1B	Tyrosine-protein kinase BAZ1B	1.74257	1161	3
WDSDPSGTK	P05067	APP	Amyloid-beta precursor protein	1.74302	1162	8
LTLLPAVVMHLK	Q96ST2	IWS1	Protein IWS1 homolog	1.74371	1163	2
SVAWAPSGNLLATCSRDK	O76071	CIAO1	Probable cytosolic iron-sulfur protein assembly protein CIAO1	1.74381	1164	4
KEDVSESVGASGQRPVFCPVHK	Q9UPN9	TRIM33	E3 ubiquitin-protein ligase TRIM33	1.74391	1165	2
TREGVVQGVASVAEKTK	Q16143	SNCB	Beta-synuclein	1.74523	1166	4
AQLVEEWANSVK	Q99574	SERPINI1	Neuroserpin	1.74535	1167	2
AHTSRFISANLPCNKFK	Q13332	PTPRF	Receptor-type tyrosine-protein phosphatase F;Receptor-type tyrosine-protein phosphatase S	1.74589	1168	4
VLDRRVVK	P45973	CBX5	Chromobox protein homolog 5;Chromobox protein homolog 1	1.74591	1169	13
SVELDNDDGGGSAAQKQK	O60282	KIF5C	Kinesin heavy chain isoform 5C	1.74602	1170	79
SLQQTSGPATAK	P11137	MAP2	Microtubule-associated protein 2	1.74676	1171	83
SQGLSQLYHNQSQGLLSQLQGQSK	P78344	EIF4G2	Eukaryotic translation initiation factor 4 gamma 2	1.74726	1172	21
IEDLSQQVHK	O15069	NACAD	NAC-alpha domain-containing protein 1	1.74781	1173	5
ELTDEEAERLQLEIDQKK	Q9Y266	NUDC	Nuclear migration protein nudC	1.74799	1174	16
IGEEQSAEDAEDGPPELLFIHGGHTAK	Q16576	RBBP7	Histone-binding protein RBBP7	1.74811	1175	7
YEEELDLHDEEETSVPGRPGSTK	Q9UPY3	DICER1	Endoribonuclease Dicer	1.74818	1176	3
IISLDLPVAEVYKK	Q5T4S7	UBR4	E3 ubiquitin-protein ligase UBR4	1.74886	1177	26
AVSGAIVAQRGPGRSASSEHPPGPSESK	Q9HB21	PLEKHA1	Pleckstrin homology domain-containing family A member 1	1.74911	1178	3
VEELRWQEVDERQTMPRPYTFQVSSGGK	Q6ZU35	KIAA1211	Uncharacterized protein KIAA1211	1.74927	1179	18
AGRVDLVDESGYVSGYKHAGTYDQK	O94811	TPPP	Tubulin polymerization-promoting protein	1.74992	1180	9
TDRDKYNRISREWTQK	P61077	UBE2D3	Ubiquitin-conjugating enzyme E2 D3	1.75016	1181	3
VSQLDIQIK	Q15075	EEA1	Early endosome antigen 1	1.75025	1182	45
VENGQEPVIK	P55265	ADAR	Double-stranded RNA-specific adenosine deaminase	1.75037	1183	14
VHVIQPK	Q9UPT6	MAPK8IP3	C-Jun-amino-terminal kinase-interacting protein 3	1.7509	1184	3
AELGTDLLSQLSLEDQK	Q9UQE7	SMC3	Structural maintenance of chromosomes protein 3	1.75101	1185	20
TLEEAPSAPPQGVTVSK	Q9Y6N7	ROBO1	Roundabout homolog 1	1.75128	1186	12
TERDTPGHGSGWAETPRTDRGGDSIGETPTPGASK	O75533	SF3B1	Splicing factor 3B subunit 1	1.75149	1187	31
RDFQPVREQIPEDK	Q16720	ATP2B3	Plasma membrane calcium-transporting ATPase 3	1.75169	1188	8
VLSKPPEGVVSEVEMLSSQERMK	Q02952	AKAP12	A-kinase anchor protein 12	1.75249	1189	70
IEENSLKEEESIEGEKEVK	Q14839	CHD4	Chromodomain-helicase-DNA-binding protein 4	1.75255	1190	17
EFEFSQLPLK	Q9Y5M8	SRPRB	Signal recognition particle receptor subunit beta	1.75322	1191	4
AVSAECLGPPLDISTK	O75037	KIF21B	Kinesin-like protein KIF21B	1.75383	1192	21
PGETEEPRPPEQQDQEGGEAAK	Q96JP5	ZFP91	E3 ubiquitin-protein ligase ZFP91	1.75386	1193	1
RQLYEFDIK	P15586	GNS	N-acetylglucosamine-6-sulfatase	1.75422	1194	9
LYAGLKDLAEERRGK	Q01082	SPTBN1	Spectrin beta chain, non-erythrocytic 1	1.75453	1195	102
AVAFRHTK	Q9UMZ2	SYNRG	Synergin gamma	1.75477	1196	8
ANLVLLSGANEGK	O43847	NRD1	Nardilysin	1.75612	1197	4
KGDLQWNAGEK	O60641	SNAP91	Clathrin coat assembly protein AP180	1.75626	1198	17
QINVARLDGSFK	Q07954	LRP1	Prolow-density lipoprotein receptor-related protein 1;Low-density lipoprotein receptor-related protein 1 85 kDa subunit;Low-density lipoprotein receptor-related protein 1 515 kDa subunit;Low-density lipoprotein receptor-related protein 1 intracellular domain	1.75647	1199	11
NRQALLGDSGSQNWSTGTTDK	O43752	STX6	Syntaxin-6	1.75665	1200	1
VEFLECSAK	Q9Y5M8	SRPRB	Signal recognition particle receptor subunit beta	1.75704	1201	4
ADSDVADDVPVAQETVQVIPGSK	Q9H1P3	OSBPL2	Oxysterol-binding protein-related protein 2	1.75707	1202	1
AGCDEIWEK	Q6IN85	SMEK1	Serine/threonine-protein phosphatase 4 regulatory subunit 3A;Serine/threonine-protein phosphatase 4 regulatory subunit 3B	1.7575	1203	2
MQQNGYENPTYK	P05067	APP	Amyloid-beta precursor protein	1.75774	1204	8
ASLTLFCPEEGDWKNSNLDRHNLQDFINIK	P46821	MAP1B	Microtubule-associated protein 1B;MAP1B heavy chain;MAP1 light chain LC1	1.7578	1205	121
RAALQALK	Q9H444	CHMP4B	Charged multivesicular body protein 4b;Charged multivesicular body protein 4c	1.75829	1206	7
SKPLAASPKPAGLK	P46821	MAP1B	Microtubule-associated protein 1B;MAP1B heavy chain;MAP1 light chain LC1	1.75853	1207	121
QESNQIGPEGGILSSTTVPLVQASFPEGALTK	Q12955	ANK3	Ankyrin-3	1.75966	1208	17
DMLEQLLK	Q9Y4D1	DAAM1	Disheveled-associated activator of morphogenesis 1;Disheveled-associated activator of morphogenesis 2	1.76068	1209	11
VTIPPPSSSVAISNHVTPPPIPK	Q8NC96	NECAP1	Adaptin ear-binding coat-associated protein 1	1.76095	1210	7
EYTLDVYRLSSVVTQHDSK	P54577	YARS	Tyrosine--tRNA ligase, cytoplasmic (EC 6.1.1.1) (Tyrosyl-tRNA synthetase) (TyrRS) [Cleaved into: Tyrosine--tRNA ligase, cytoplasmic, N-terminally processed]	1.761	1211	30
QDFSPEVLK	Q9H2M9	RAB3GAP2	Rab3 GTPase-activating protein non-catalytic subunit	1.76103	1212	7
LQEIVAHASNVSSLVLGK	Q9BVA0	KATNB1	Katanin p80 WD40 repeat-containing subunit B1	1.76173	1213	4
TEALQEELK	Q5TF21	SOGA3	Protein SOGA3	1.762	1214	26
RAQGGDGVLDATGEEANSNAENPK	Q6P158	DHX57	Putative ATP-dependent RNA helicase DHX57	1.7627	1215	1
VQTLQFHPFEAQTLISGSYDK	Q13610	PWP1	Periodic tryptophan protein 1 homolog	1.7628	1216	1
DLSIPTDASSEK	P11137	MAP2	Microtubule-associated protein 2	1.76293	1217	83
RLEGQEEEEDNRDSSMK	P10645	CHGA	Chromogranin-A	1.76315	1218	7
KNRTFLRPPKVK	O75937	DNAJC8	DnaJ homolog subfamily C member 8	1.76315	1219	17
RVMGLVPAK	P49327	FASN	Fatty acid synthase;[Acyl-carrier-protein] S-acetyltransferase;[Acyl-carrier-protein] S-malonyltransferase;3-oxoacyl-[acyl-carrier-protein] synthase;3-oxoacyl-[acyl-carrier-protein] reductase;3-hydroxyacyl-[acyl-carrier-protein] dehydratase;Enoyl-[acyl-carrier-protein] reductase;Oleoyl-[acyl-carrier-protein] hydrolase	1.76335	1220	42
AAGSPSSSDQDEKLPGQDESTAGTSEQNDILK	Q9Y520	PRRC2C	Protein PRRC2C	1.7644	1221	6
EVGSPPLDPTERFLPEEEK	Q96EK5	KIAA1279	KIF1-binding protein	1.76482	1222	1
RDFSAPTLEDHFNK	P55081	MFAP1	Microfibrillar-associated protein 1	1.76508	1223	3
SLQALKHQVDLAK	Q03001	DST	Dystonin	1.76547	1224	78
AALEQPCEGSLTRPK	Q6PUV4	CPLX2	Complexin-2	1.76555	1225	10
GGPTPQEAIQRLRDTEEMLSK	Q9H444	CHMP4B	Charged multivesicular body protein 4b	1.76617	1226	7
LFTAESLIGLKNPEK	P48444	ARCN1	Coatomer subunit delta	1.76637	1227	19
ACNLDDICK	P56159	GFRA1	GDNF family receptor alpha-1	1.76666	1228	4
TRSSRHTQGAQPGLADQAAK	Q9C0H9	SRCIN1	SRC kinase signaling inhibitor 1	1.76671	1229	14
VDLNEEETILIIRRLHK	P51532	SMARCA4	Transcription activator BRG1	1.76677	1230	18
ALEELNQQLEK	Q96HJ3	CCDC34	Coiled-coil domain-containing protein 34	1.76916	1231	1
HLQLKEESVK	Q8WXF7	ATL1	Atlastin-1	1.76957	1232	12
LLNDEDPVVVTK	P14923	JUP	Junction plakoglobin	1.77013	1233	4
ILALLDALSTVHSQK	Q14692	BMS1	Ribosome biogenesis protein BMS1 homolog	1.77037	1234	1
SVSTPQSTGSAATMTALAATK	Q9UMZ2	SYNRG	Synergin gamma	1.77042	1235	8
TTRTSDVGGYYYEK	P46821	MAP1B	Microtubule-associated protein 1B;MAP1B heavy chain;MAP1 light chain LC1	1.77073	1236	121
TQLQSFSQYIENRPEMK	Q8NDI1	EHBP1	EH domain-binding protein 1	1.77105	1237	7
LDRETEELHHDRVTLEVGK	O60869	EDF1	Endothelial differentiation-related factor 1	1.77139	1238	9
KIEQELTAAK	Q9H444	CHMP4B	Charged multivesicular body protein 4b	1.77161	1239	7
RFSTPDAAPVSTEPAWLALAK	Q6ZU35	KIAA1211	Uncharacterized protein KIAA1211	1.77268	1240	18
GDLRYITISGNRVLEAAK	Q03001	DST	Dystonin	1.77304	1241	78
FSRSALRDAYCSEVK	P46821	MAP1B	Microtubule-associated protein 1B;MAP1B heavy chain;MAP1 light chain LC1	1.77318	1242	121
ASTTLDIK	P46821	MAP1B	Microtubule-associated protein 1B;MAP1B heavy chain;MAP1 light chain LC1	1.77343	1243	121
KELAALLEAQK	Q9UL54	TAOK2	Serine/threonine-protein kinase TAO2	1.7742	1244	3
DYQEEIAIAQENK	Q8NF91	SYNE1	Nesprin-1	1.77427	1245	11
RCPSQSSSRPAAMISQPPTPPTGQPVREDAK	Q6PKG0	LARP1	La-related protein 1	1.77487	1246	15
ESELTDEDITTILERGEK	P28370	SMARCA1	Probable global transcription activator SNF2L1	1.77533	1247	1
KGVEPSPSPIKPGDIK	Q92890	UFD1L	Ubiquitin fusion degradation protein 1 homolog	1.7759	1248	5
EEREIRQQLAEK	O75533	SF3B1	Splicing factor 3B subunit 1	1.77613	1249	31
ITQVTWQK	Q15223	PVRL1	Nectin-1	1.77685	1250	3
LTFREVVSPQEFK	O15394	NCAM2	Neural cell adhesion molecule 2	1.77795	1251	18
LQQYIAPGMK	P54753	EPHB3	Ephrin type-B receptor 3	1.77807	1252	2
MYGAQEDGSVGEGDLSCILK	Q8NF37	LPCAT1	Lysophosphatidylcholine acyltransferase 1	1.77831	1253	2
SEDEAGCSSVDEESYK	Q7L4I2	RSRC2	Arginine/serine-rich coiled-coil protein 2	1.77873	1254	1
IASLLLAK	Q9Y4D8	HECTD4	Probable E3 ubiquitin-protein ligase HECTD4	1.77884	1255	8
TTRTPDTSTYCYETAEK	P46821	MAP1B	Microtubule-associated protein 1B;MAP1B heavy chain;MAP1 light chain LC1	1.77902	1256	121
AGNDLIESSAGEEASNLQNK	Q03001	DST	Dystonin	1.77908	1257	78
RSSTLSQLPGDK	O60271	SPAG9	C-Jun-amino-terminal kinase-interacting protein 4	1.77946	1258	7
EGHVHIVEELLK	Q9ULH0	KIDINS220	Kinase D-interacting substrate of 220 kDa	1.77964	1259	16
RALDVIQAGKEYVEHTVKERK	O75937	DNAJC8	DnaJ homolog subfamily C member 8	1.77971	1260	17
LEVDIPLVK	P78344	EIF4G2	Eukaryotic translation initiation factor 4 gamma 2	1.7798	1261	21
ITSFPESEGYSYETSTK	P46821	MAP1B	Microtubule-associated protein 1B;MAP1B heavy chain;MAP1 light chain LC1	1.7799	1262	121
DERAREILRGFK	O43924	PDE6D	Retinal rod rhodopsin-sensitive cGMP 3,5-cyclic phosphodiesterase subunit delta	1.77997	1263	4
EGFVEYTEQVVK	O00410	IPO5	Importin-5	1.78002	1264	22
NFQECVDQK	Q96B86	RGMA	Repulsive guidance molecule A	1.78044	1265	4
TDDVEAMSSQPALALDERK	P46821	MAP1B	Microtubule-associated protein 1B;MAP1B heavy chain;MAP1 light chain LC1	1.78047	1266	121
TSETLSQAGQK	P55327	TPD52	Tumor protein D52	1.78061	1267	12
SDSGTYGCTATSNMGSYK	Q8N126	CADM3	Cell adhesion molecule 3	1.78062	1268	7
EQIENLLRNGMNK	Q6PCE3	PGM2L1	Glucose 1,6-bisphosphate synthase (EC 2.7.1.106) (PMMLP) (Phosphoglucomutase-2-like 1)	1.78082	1269	23
SDFEVFDALK	O43741	PRKAB2	5-AMP-activated protein kinase subunit beta-2	1.78096	1270	1
EIAVHIGDRDNAVRNAALNTIVTVYNVHGDQVFK	Q14008	CKAP5	Cytoskeleton-associated protein 5	1.78134	1271	49
ADFDTYDDRAYSSFGGGRGSRGSAGGHGSRSQK	Q15056	EIF4H	Eukaryotic translation initiation factor 4H	1.78206	1272	8
IEQSQHLFQAHKEK	P53367	ARFIP1	Arfaptin-1	1.784	1273	2
STIGVEFATRSIQVDGK	P62491	RAB11A	Ras-related protein Rab-11A;Ras-related protein Rab-11B	1.78401	1274	4
CTEYLDRAEK	O75351	VPS4B	Vacuolar protein sorting-associated protein 4B	1.78449	1275	9
TISVARLEK	Q07954	LRP1	Prolow-density lipoprotein receptor-related protein 1;Low-density lipoprotein receptor-related protein 1 85 kDa subunit;Low-density lipoprotein receptor-related protein 1 515 kDa subunit;Low-density lipoprotein receptor-related protein 1 intracellular domain;Leucine-rich repeat-containing protein 28	1.78461	1276	11
AALSEEELEK	Q04637	EIF4G1	Eukaryotic translation initiation factor 4 gamma 1	1.78559	1277	23
AIPAGCGDEEEEEEESILDTVLK	Q6PUV4	CPLX2	Complexin-2	1.78581	1278	10
LHELEKENLQLKAK	Q3V6T2	CCDC88A	Girdin	1.78616	1279	30
ENREANLAAIIERLQEK	Q93045	STMN2	Stathmin-2	1.78635	1280	8
VDSPTVTTTLKNLGALYRRQGK	Q07866	KLC1	Kinesin light chain 1	1.78688	1281	37
KKPCSETSQIEDTPSSKPTLLANGGHGVEGSDTTEA	P27816	MAP4	Microtubule-associated protein 4	1.78751	1282	50
TLLIDRDLTEFSELEYSEMGSSFSVSPK	Q9NQC3	RTN4	Reticulon-4	1.78778	1283	46
YWDLMNLSEK	Q9BZE4	GTPBP4	Nucleolar GTP-binding protein 1	1.788	1284	3
YGVTTLVRVCDATYDKAPVEK	Q12974	PTP4A2	Protein tyrosine phosphatase type IVA 2	1.78802	1285	2
RYDEIVKEVSAYIK	Q05639	EEF1A2	Elongation factor 1-alpha 2	1.78805	1286	14
TVEIVHIDIADRSQVEPADYKADEDPALFQSVKTK	P48739	PITPNB	Phosphatidylinositol transfer protein beta isoform	1.78806	1287	13
DAYYRRVK	Q9Y5B9	SUPT16H	FACT complex subunit SPT16	1.78819	1288	18
SHFTRDPSQLK	Q5TCQ9	MAGI3	Membrane-associated guanylate kinase, WW and PDZ domain-containing protein 3	1.78859	1289	3
RANCEAARSRILSIQK	Q00341	HDLBP	Vigilin	1.78859	1290	29
FDGVEGPRTPK	Q6PKG0	LARP1	La-related protein 1	1.78897	1291	15
DQEPTTDMLK	P11137	MAP2	Microtubule-associated protein 2	1.78913	1292	83
LSMKPEPLFRSVGNTIDPVILFQK	P46821	MAP1B	Microtubule-associated protein 1B;MAP1B heavy chain;MAP1 light chain LC1	1.78957	1293	121
RIGKENFIEK	O60763	USO1	General vesicular transport factor p115	1.78959	1294	19
ITRTPQASTYSYETSDLCYTAEK	P46821	MAP1B	Microtubule-associated protein 1B;MAP1B heavy chain;MAP1 light chain LC1	1.78987	1295	121
SEGYNDLSLYNLFLEENISEVK	Q96RD7	PANX1	Pannexin-1	1.78996	1296	2
GRFQDNLDFIQWFKK	Q15555	MAPRE2	Microtubule-associated protein RP/EB family member 2	1.7911	1297	20
LNSVRQQQLQQQQQQGNK	Q5TF21	SOGA3	Protein SOGA3	1.79154	1298	26
TVEGAGSIAAATGFVK	P37840	SNCA	Alpha-synuclein	1.79266	1299	14
MEFHDQQELTPSTAEPSDQKEKESEK	P11137	MAP2	Microtubule-associated protein 2	1.79285	1300	83
SQRTPRPNELK	Q08AD1	CAMSAP2	Calmodulin-regulated spectrin-associated protein 2	1.79301	1301	5
QLQYPNPLPVLSGAELEK	Q96JC1	VPS39	Vam6/Vps39-like protein	1.79301	1302	2
LEESNREERSVAGKEDNTDTDQEK	Q7Z4S6	KIF21A	Kinesin-like protein KIF21A	1.79408	1303	29
DGVGMVEYLRK	Q13242	SRSF9	Serine/arginine-rich splicing factor 9	1.79409	1304	6
QIASLTGLVQSALLRGSEPETPSEK	Q9C0H9	SRCIN1	SRC kinase signaling inhibitor 1	1.79455	1305	14
VDEEFATPFK	Q12955	ANK3	Ankyrin-3	1.79509	1306	17
LNEGVVEFASYGDLK	Q13243	SRSF5	Serine/arginine-rich splicing factor 5	1.79624	1307	7
LTELLEENPDTPEAPRWK	Q03001	DST	Dystonin	1.79653	1308	78
LGEPPPLGEGGGGGGEGGGAGGGSGEREGGAPQPPPPRGWRGK	Q5TF21	SOGA3	Protein SOGA3	1.79666	1309	26
LAIEAERRRIQEK	Q8IVM0	CCDC50	Coiled-coil domain-containing protein 50	1.79691	1310	5
LQDMLDGFIK	P55010	EIF5	Eukaryotic translation initiation factor 5	1.79701	1311	18
ATEARIISGTLQATK	Q9NYI0	PSD3	PH and SEC7 domain-containing protein 3	1.79701	1312	1
SEGETIMSSSMGK	P48444	ARCN1	Coatomer subunit delta	1.79703	1313	19
ATSHICEVEKEIALLK	Q9UDT6	CLIP2	CAP-Gly domain-containing linker protein 2	1.79731	1314	38
SQSLTNAFNLPEPAPPRPSLSQDEVK	P17600	SYN1	Synapsin-1	1.79746	1315	12
QAPDIGDLGTVNLFK	Q9NVC6	MED17	Mediator of RNA polymerase II transcription subunit 17	1.79756	1316	1
LAEELGRSRDEVTSHQK	P30622	CLIP1	CAP-Gly domain-containing linker protein 1	1.79775	1317	16
CLLRATDGKK	P37108	SRP14	Signal recognition particle 14 kDa protein	1.79802	1318	14
LASRPTRPPEPRHIPANRGEIK	Q6PKG0	LARP1	La-related protein 1	1.7992	1319	15
EDHTLGNIIK	Q9H1A7	POLR2J3	DNA-directed RNA polymerase II subunit RPB11-b2	1.7994	1320	1
SYNPRTGMESLTVTPCSK	O60231	DHX16	Putative pre-mRNA-splicing factor ATP-dependent RNA helicase DHX16	1.79945	1321	1
REATADDLIKVVEELTRIH	Q16531	DDB1	DNA damage-binding protein 1	1.79952	1322	20
ELHNTPYGTASEPSEKAK	Q9NXV2	KCTD5	BTB/POZ domain-containing protein KCTD5	1.79958	1323	1
LVNTLNTIPSLGQSPGPVVVSNNSSAHGSQRTSGPESSMK	Q7Z3K3	POGZ	Pogo transposable element with ZNF domain	1.7997	1324	3
RYLSGADAGVDRGSESGRK	Q9BRD0	BUD13	BUD13 homolog	1.7998	1325	1
ELVNLIDNHQVTVISGETGCGK	Q9H2U1	DHX36	ATP-dependent RNA helicase DHX36	1.80038	1326	5
IDLPAENSNSETIIITGK	Q00341	HDLBP	Vigilin	1.80074	1327	29
GLKEGIPALDNFLDKL	P13639	EEF2	Elongation factor 2	1.80086	1328	44
FYSVNVDYSKLK	O00483	NDUFA4	Cytochrome c oxidase subunit NDUFA4	1.80135	1329	4
LERPPETPTVDPTVK	Q14839	CHD4	Chromodomain-helicase-DNA-binding protein 4	1.80135	1330	17
AAGVRDVFERPSAK	P55081	MFAP1	Microfibrillar-associated protein 1	1.80241	1331	3
YGSFFCDCGAKEDGSCLALVK	Q5T4S7	UBR4	E3 ubiquitin-protein ligase UBR4	1.80251	1332	26
DSTAASRATTLSNAVSSLASTGLSLTK	Q13492	PICALM	Phosphatidylinositol-binding clathrin assembly protein	1.80284	1333	6
VEVNNLNNLNNHDRK	Q13542	EIF4EBP2	Eukaryotic translation initiation factor 4E-binding protein 2	1.80287	1334	2
IIGATDSCGDLMFLMK	P45973	CBX5	Chromobox protein homolog 5	1.80302	1335	13
GALDTHAWSLSGNK	Q8NFP4	MDGA1	MAM domain-containing glycosylphosphatidylinositol anchor protein 1	1.80336	1336	10
TLEVVSPSQSVTGSAGHTPYYQSPTDEK	P46821	MAP1B	Microtubule-associated protein 1B;MAP1B heavy chain;MAP1 light chain LC1	1.80461	1337	121
LLSQEEGEYFNVPVPPEGSEANEELRQK	P05771	PRKCB	Protein kinase C beta type	1.80472	1338	13
SVFGTPTLETANK	P49792	RANBP2	E3 SUMO-protein ligase RanBP2	1.80478	1339	17
AQELGHSQSALASAQRELAAFRTK	Q14980	NUMA1	Nuclear mitotic apparatus protein 1	1.80491	1340	22
LSLGSYAALHGEFYCKPHFQQLFK	Q9BT23	LIMD2	LIM domain-containing protein 2	1.80572	1341	3
VSENDFEDLLSNQGFSSRSDK	O14976	GAK	Cyclin-G-associated kinase	1.80603	1342	3
DHRLSDKDLRDLRDRDRERDFKDK	Q9NRA8	EIF4ENIF1	Eukaryotic translation initiation factor 4E transporter	1.80646	1343	1
INAEPSESDTARYVTSK	Q9UPW5	AGTPBP1	Cytosolic carboxypeptidase 1	1.8067	1344	4
GPAESPDEGITTTEGEGECEQTPEELEPVEK	P46821	MAP1B	Microtubule-associated protein 1B;MAP1B heavy chain;MAP1 light chain LC1	1.8067	1345	121
VRRDLATDLSLIEVK	P11137	MAP2	Microtubule-associated protein 2	1.8068	1346	83
MRRIKPAATSHVEGSGGVSAK	Q96ME7	ZNF512	Zinc finger protein 512	1.80757	1347	6
AIVDSPCIYEAEQK	O95490	ADGRL2	Adhesion G protein-coupled receptor L2	1.8077	1348	2
AQQTPTEEDNEDLK	Q5TF21	SOGA3	Protein SOGA3	1.80783	1349	26
DVIEEHGPSEK	P51114	FXR1	Fragile X mental retardation syndrome-related protein 1	1.80801	1350	4
AFAADTGMNRSQSEYCNVGTK	Q8IZQ1	WDFY3	WD repeat and FYVE domain-containing protein 3	1.80829	1351	2
LLRHHYEQQQEDLARNLGK	Q14839	CHD4	Chromodomain-helicase-DNA-binding protein 4	1.80951	1352	17
LAIEAGFRHIDSAHLYNNEEQVGLAIRSK	Q04828	AKR1C1	Aldo-keto reductase family 1 member C1;Aldo-keto reductase family 1 member C3	1.80984	1353	13
LFAECHVINPSK	Q9Y4X5	ARIH1	E3 ubiquitin-protein ligase ARIH1	1.80997	1354	1
ASGRGAESPFEEK	P46821	MAP1B	Microtubule-associated protein 1B;MAP1B heavy chain;MAP1 light chain LC1	1.81034	1355	121
GEAGGPPSTREAELK	Q5TF21	SOGA3	Protein SOGA3	1.81045	1356	26
ADVERYIASVQGSTPSPRQK	P49792	RANBP2	E3 SUMO-protein ligase RanBP2	1.81056	1357	17
SDQWKPLNLEEKK	Q04637	EIF4G1	Eukaryotic translation initiation factor 4 gamma 1	1.81073	1358	23
MTMYADEVESQLK	Q53F19	C17orf85	Uncharacterized protein C17orf85	1.81084	1359	3
GALTTQDENGQTK	Q9ULX6	AKAP8L	A-kinase anchor protein 8-like	1.81085	1360	2
VSAPNLLNVK	O60524	NEMF	Nuclear export mediator factor NEMF	1.81114	1361	1
RVDALNDEIRQLQQENRQLLNERIK	Q9UQE7	SMC3	Structural maintenance of chromosomes protein 3	1.81154	1362	20
YVLEEAQRQAARDRK	Q9BZF1	OSBPL8	Oxysterol-binding protein-related protein 8	1.8116	1363	14
LNNQERVTLLDLMIAK	Q9UBB4	ATXN10	Ataxin-10	1.81363	1364	8
AFPHLQQPSFLLASLK	Q9NXE4	SMPD4	Sphingomyelin phosphodiesterase 4	1.81375	1365	1
AAEAGGAEEQYGFLTTPTK	P46821	MAP1B	Microtubule-associated protein 1B;MAP1B heavy chain;MAP1 light chain LC1	1.81381	1366	121
LEIMRQK	O14964	HGS	Hepatocyte growth factor-regulated tyrosine kinase substrate	1.81414	1367	14
SAALLLQNDHNADVQSK	Q01484	ANK2	Ankyrin-2	1.81424	1368	122
ELQAEQEDRALRSFK	Q00341	HDLBP	Vigilin	1.81477	1369	29
LGPDDPNVAK	Q07866	KLC1	Kinesin light chain 1	1.81497	1370	37
VVTEEVTTTTTTITEK	Q01484	ANK2	Ankyrin-2	1.81528	1371	122
FYEAFSKNLK	P08238	HSP90AB1	Heat shock protein HSP 90-beta	1.81557	1372	43
RLSSLSDPVSERRVGEQDSAPTQEKPTSPGK	Q9BX66	SORBS1	Sorbin and SH3 domain-containing protein 1	1.81621	1373	8
NLKVPSGQNADVQKTDN	Q9GZZ1	NAA50	N-alpha-acetyltransferase 50	1.81648	1374	7
SDPLCVLLQDVGGGSWAELGRTERVRNCSSPEFSK	Q99829	CPNE1	Copine-1	1.81657	1375	7
FQPQSPDFLDITNPK	Q92890	UFD1L	Ubiquitin fusion degradation protein 1 homolog	1.81686	1376	5
TLTTVQGIADDYDK	P41567	EIF1	Eukaryotic translation initiation factor 1;Eukaryotic translation initiation factor 1b	1.81696	1377	9
AVSAIVQK	Q9UNW9	NOVA2	RNA-binding protein Nova-2	1.81745	1378	15
IDTIAADESFTQMDLGDRILK	P29320	EPHA3	Ephrin type-A receptor 3;Ephrin type-A receptor 6	1.81826	1379	1
GSPLNAAPYGIESMSQDTEVRSRVVGGSLRGAQAASPAK	P18031	PTPN1	Tyrosine-protein phosphatase non-receptor type 1	1.81839	1380	8
VRGPIVVPTAGEETSGNSGNLRK	Q9UPW5	AGTPBP1	Cytosolic carboxypeptidase 1	1.81852	1381	4
DFEELKAEEVDVTK	P46821	MAP1B	Microtubule-associated protein 1B;MAP1B heavy chain;MAP1 light chain LC1	1.819	1382	121
TQLEVRPVVVPK	Q9Y6N7	ROBO1	Roundabout homolog 1	1.81923	1383	12
SVLSEGHQRTVRK	O76071	CIAO1	Probable cytosolic iron-sulfur protein assembly protein CIAO1	1.81995	1384	4
LVKEDEVVSSEKAK	Q9NQC3	RTN4	Reticulon-4	1.81997	1385	46
GLSYETAENPRPVGQLADRPEVK	Q16799	RTN1	Reticulon-1	1.82052	1386	18
ARAAERAIAEEK	Q5JRA6	MIA3	Melanoma inhibitory activity protein 3	1.82065	1387	8
GLQTQLSESRRK	Q96CN4	EVI5L	EVI5-like protein	1.82068	1388	2
MDITGLSGNPYVK	Q9BT88	SYT11	Synaptotagmin-11	1.82076	1389	2
SSNIQVGDLIIVEK	O75110	ATP9A	Probable phospholipid-transporting ATPase IIA	1.82115	1390	6
DIEHKELVQK	Q13439	GOLGA4	Golgin subfamily A member 4	1.82151	1391	3
ILTFQGSK	Q92823	NRCAM	Neuronal cell adhesion molecule	1.82252	1392	16
DQCILITGESGAGK	O43795	MYO1B	Unconventional myosin-Ib	1.82284	1393	24
NRETASELLMRLKDNRDLQK	Q01082	SPTBN1	Spectrin beta chain, non-erythrocytic 1	1.82285	1394	102
IFRGAPGTMTSK	Q96AY4	TTC28	Tetratricopeptide repeat protein 28	1.82347	1395	2
EGVVHGVATVAEK	P37840	SNCA	Alpha-synuclein	1.82351	1396	14
LSGKEINGRK	Q13243	SRSF5	Serine/arginine-rich splicing factor 5 (Delayed-early protein HRS) (Pre-mRNA-splicing factor SRP40) (Splicing factor, arginine/serine-rich 5)	1.82407	1397	7
TILQGSSEGTGLSALLPQPK	Q92733	PRCC	Proline-rich protein PRCC	1.82439	1398	2
DRQQLLAYRSK	Q9H9C1	VIPAS39	Spermatogenesis-defective protein 39 homolog	1.82479	1399	2
IGGIFAFK	P22307	SCP2	Non-specific lipid-transfer protein	1.82547	1400	6
LGNSCEFRLLSK	P55265	ADAR	Double-stranded RNA-specific adenosine deaminase	1.82618	1401	14
ENFAILTIDGDEASAVRTNSPLQVK	Q9UHC6	CNTNAP2	Contactin-associated protein-like 2	1.82721	1402	9
QLFRRVAAALPGMESTQDRSREDMIDIK	P20340	RAB6A	Ras-related protein Rab-6A	1.82732	1403	5
GTDELYAVK	P05771	PRKCB	Protein kinase C beta type	1.82742	1404	13
VFRAVRETQEREAK	P48444	ARCN1	Coatomer subunit delta	1.82785	1405	19
AVAARAAGSTVRQRK	P60468	SEC61B	Protein transport protein Sec61 subunit beta	1.82814	1406	2
FIKDADEEKASLQK	P30622	CLIP1	CAP-Gly domain-containing linker protein 1	1.82823	1407	16
TVAPQGQDMASIAPDNRSK	Q01484	ANK2	Ankyrin-2	1.82846	1408	122
TDSAATRIPELDFEIPAFSQK	O75312	ZPR1	Zinc finger protein ZPR1	1.82876	1409	6
VESLSQEAERCKEEARRACRAGK	Q8WUX9	CHMP7	Charged multivesicular body protein 7	1.82878	1410	3
ALMDEVVKATSRGCITIIGGGDTATCCAK	P00558	PGK1	Phosphoglycerate kinase 1	1.82936	1411	42
TTAIIAEYK	B7ZAP0	RABGAP1L	Rab GTPase-activating protein 1-like, isoform 10	1.82965	1412	4
GNFGTRDAETDGPEKGDQK	Q8TB72	PUM2	Pumilio homolog 2	1.8297	1413	1
MEAEDYVMAVVDK	P46821	MAP1B	Microtubule-associated protein 1B;MAP1B heavy chain;MAP1 light chain LC1	1.82993	1414	121
VRHILCEK	Q9Y237	PIN4	Peptidyl-prolyl cis-trans isomerase NIMA-interacting 4	1.83167	1415	1
GLLETTVQK	O43290	SART1	U4/U6.U5 tri-snRNP-associated protein 1	1.83185	1416	7
ADQDRLDLEERK	Q14683	SMC1A	Structural maintenance of chromosomes protein 1A	1.83209	1417	17
LTATPTPLGGMTGFHMQTEDRTMK	O75533	SF3B1	Splicing factor 3B subunit 1	1.83279	1418	31
RTDDIPVWDQEFLK	P63208	SKP1	S-phase kinase-associated protein 1	1.83284	1419	14
TVQGPPTSDDIFEREYK	P04181	OAT	Ornithine aminotransferase, mitochondrial;Ornithine aminotransferase, hepatic form;Ornithine aminotransferase, renal form	1.83312	1420	4
FEAAETLEEAAMRSRK	Q07866	KLC1	Kinesin light chain 1	1.83349	1421	37
SGAWFYNSGSNTPQQPDQK	Q9UQ26	RIMS2	Regulating synaptic membrane exocytosis protein 2	1.83393	1422	2
AGEGLWVILHLYK	Q9H2J4	PDCL3	Phosducin-like protein 3	1.83422	1423	2
SVLEGGDIPLQGLSGLKRPSSSASTK	Q9BX66	SORBS1	Sorbin and SH3 domain-containing protein 1	1.83446	1424	8
HIGYDDSSKGFDYK	P31153	MAT2A	S-adenosylmethionine synthase isoform type-2	1.8346	1425	11
DLHMERVISYEEGK	Q15382	RHEB	GTP-binding protein Rheb	1.8347	1426	4
LIDELENSQRRLQTLK	O75037	KIF21B	Kinesin-like protein KIF21B	1.83482	1427	21
EGMIDIK	Q9NRW1	RAB6B	Ras-related protein Rab-6B	1.8349	1428	6
SVLEGGDIPLQGLSGLK	Q9BX66	SORBS1	Sorbin and SH3 domain-containing protein 1	1.83523	1429	8
CRTSGSVYITLKK	P37108	SRP14	Signal recognition particle 14 kDa protein	1.83554	1430	14
LLLIGNSSVGK	O95716	RAB3D	Ras-related protein Rab-3D	1.83658	1431	1
AEAENTSEVSTVLK	Q16512	PKN1	Serine/threonine-protein kinase N1	1.83659	1432	3
IQLQQMGERLAK	Q8NF91	SYNE1	Nesprin-1	1.83672	1433	11
RPFLEPK	P78347	GTF2I	General transcription factor II-I	1.83679	1434	21
LIGIDEVSAARGDK	O75553	DAB1	Disabled homolog 1	1.83686	1435	1
FHRHLIGK	Q00341	HDLBP	Vigilin	1.83694	1436	29
STNVTVAAARGIK	Q5BKZ1	ZNF326	DBIRD complex subunit ZNF326	1.83716	1437	5
TDTGTESKPQGVIRSPQGLELALPSRDSEVLSAVADDSLAVSHK	Q01484	ANK2	Ankyrin-2	1.83735	1438	122
QSTDEEVTSLAK	P23193	TCEA1	Transcription elongation factor A protein 1	1.83764	1439	6
TVTYEDPQAVGGLASALDNRK	Q6ZVM7	TOM1L2	TOM1-like protein 2	1.83778	1440	4
ITGQSLGYGFVNYIDPKDAEKAINTLNGLRLQTK	Q12926	ELAVL4	ELAV-like protein 4;ELAV-like protein 2	1.8382	1441	11
SSSEEVLERDLGMGDQK	Q96T83	SLC9A7	Sodium/hydrogen exchanger 7	1.83826	1442	1
LGSLALHNSESLDQEHAK	Q7L3B6	CDC37L1	Hsp90 co-chaperone Cdc37-like 1	1.83856	1443	1
VFNVTKENRNHLLPDIVTCVQSSRK	Q9BSD7	NTPCR	Cancer-related nucleoside-triphosphatase	1.83867	1444	2
EIQRLQEDTDK	P12270	TPR	Nucleoprotein TPR	1.83933	1445	48
LSGKEINGRKIK	Q13243	SRSF5	Serine/arginine-rich splicing factor 5 (Delayed-early protein HRS) (Pre-mRNA-splicing factor SRP40) (Splicing factor, arginine/serine-rich 5)	1.83949	1446	7
NVIPALELVEPIK	P07602	PSAP	Prosaposin;Saposin-A;Saposin-B-Val;Saposin-B;Saposin-C;Saposin-D	1.83966	1447	9
ALVLKEKGNK	Q9H6T3	RPAP3	RNA polymerase II-associated protein 3	1.83972	1448	3
SQVSEDGTLRSLEPEPQQSLEDGSPAK	Q8IV36	HID1	Protein HID1	1.83993	1449	3
LGQALTEVYAK	Q00341	HDLBP	Vigilin	1.84008	1450	29
EQVTNVGGAVVTGVTAVAQK	P37840	SNCA	Alpha-synuclein	1.84046	1451	14
VYELQASRVSSDVIDQK	Q9Y262	EIF3L	Eukaryotic translation initiation factor 3 subunit L	1.84058	1452	14
TVNDELQANIWDPQHMDK	Q9Y2G0	EFR3B	Protein EFR3 homolog B	1.84091	1453	2
GVLLYGPPGCGK	Q8NBU5	ATAD1	ATPase family AAA domain-containing protein 1	1.8411	1454	7
TQVAGGQLSFKGK	P46060	RANGAP1	Ran GTPase-activating protein 1	1.84113	1455	14
EMDEEDKAFK	Q9Y2S6	TMA7	Translation machinery-associated protein 7	1.84115	1456	5
VAPAPARPSGPSK	P48444	ARCN1	Coatomer subunit delta	1.84154	1457	19
AALEQPCEGSLTRPKK	Q6PUV4	CPLX2	Complexin-2	1.84221	1458	10
ELQDLALQGAK	P10645	CHGA	Chromogranin-A	1.84246	1459	7
VLIAQEK	P30876	POLR2B	DNA-directed RNA polymerase II subunit RPB2	1.84247	1460	3
YMSFTSGDK	O75914	PAK3	Serine/threonine-protein kinase PAK 3	1.84258	1461	7
VSAEAEVAPVSPEVTQEVVEEHCASPEDK	P46821	MAP1B	Microtubule-associated protein 1B;MAP1B heavy chain;MAP1 light chain LC1	1.84269	1462	121
RQVAGSVGGNTGVRGK	Q24JP5	TMEM132A	Transmembrane protein 132A	1.84346	1463	2
IIFIIGGPGSGK	Q9Y6K8	AK5	Adenylate kinase isoenzyme 5	1.84424	1464	1
TTAAGGESALAPSVFK	P11137	MAP2	Microtubule-associated protein 2	1.84541	1465	83
NDVCRPGRYYEQPDNGVLNYPK	P14415	ATP1B2	Sodium/potassium-transporting ATPase subunit beta-2	1.84595	1466	3
QQDVNWLGQGLIQSAAK	Q03001	DST	Dystonin	1.84689	1467	78
IVCSQPYSK	P18887	XRCC1	DNA repair protein XRCC1	1.84693	1468	2
VFFTDYGQIPK	Q07954	LRP1	Prolow-density lipoprotein receptor-related protein 1;Low-density lipoprotein receptor-related protein 1 85 kDa subunit;Low-density lipoprotein receptor-related protein 1 515 kDa subunit;Low-density lipoprotein receptor-related protein 1 intracellular domain	1.8474	1469	11
TLRCPVMLVVGDNAPAEDGVVECNSK	Q9ULP0	NDRG4	Protein NDRG4	1.84743	1470	9
YHPDKNPNEGEK	P31689	DNAJA1	DnaJ homolog subfamily A member 1	1.84746	1471	16
ATISDEEIERQLK	Q9UQN3	CHMP2B	Charged multivesicular body protein 2b	1.84754	1472	1
MLSSAYISDHMK	P56270	MAZ	Myc-associated zinc finger protein	1.84814	1473	4
QAGLSSAIAPFSSDSPRPTHPSPQSSNRK	Q08AD1	CAMSAP2	Calmodulin-regulated spectrin-associated protein 2	1.84817	1474	5
LKELNLSFCEIK	P46060	RANGAP1	Ran GTPase-activating protein 1	1.84879	1475	14
DSISAVSSEK	P46821	MAP1B	Microtubule-associated protein 1B;MAP1B heavy chain;MAP1 light chain LC1	1.84902	1476	121
TEPSLVVPGIDLPKEPPTPK	P11137	MAP2	Microtubule-associated protein 2	1.84935	1477	83
LFVGTAVDGK	P51805	PLXNA3	Plexin-A3	1.84955	1478	4
DAHIPVVEEHVMGK	P11137	MAP2	Microtubule-associated protein 2	1.85043	1479	83
TKEGVLYVGSKTK	P37840	SNCA	Alpha-synuclein	1.8505	1480	14
IFHIDTNALHVPRDGAEVMSPLK	O94805	ACTL6B	Actin-like protein 6B	1.85065	1481	5
NEIVTETSPFAPAFLQPDDK	P11137	MAP2	Microtubule-associated protein 2	1.85113	1482	83
KRPRPSPARPK	Q6PKG0	LARP1	La-related protein 1	1.85167	1483	15
GRRAEDGSVIDYELIDQDARDLYDAGVKRK	P07355	ANXA2	Annexin A2	1.85195	1484	22
QLQESQTSGDVKVEEK	Q03001	DST	Dystonin	1.85206	1485	78
DDEEMNTWIQAISSAISSDK	Q01082	SPTBN1	Spectrin beta chain, non-erythrocytic 1	1.85237	1486	102
LLLLIPTDPAIQEALDQLDSLGRKK	Q9UPU5	USP24	Ubiquitin carboxyl-terminal hydrolase 24	1.85281	1487	3
LLGPLLPASDLMLK	Q86VQ1	GLCCI1	Glucocorticoid-induced transcript 1 protein	1.8533	1488	2
KSIQGDGEGDGDLK	Q9H115	NAPB	Beta-soluble NSF attachment protein	1.85417	1489	18
AETIRSLRK	P17600	SYN1	Synapsin-1;Synapsin-2	1.85458	1490	12
YAQAGFEGFK	O75643	SNRNP200	U5 small nuclear ribonucleoprotein 200 kDa helicase	1.85495	1491	27
GADINAPDKHHITPLLSAVYEGHVSCVK	P58546	MTPN	Myotrophin	1.85513	1492	10
KEIEELQSQAQALSQEGK	Q01082	SPTBN1	Spectrin beta chain, non-erythrocytic 1	1.8552	1493	102
SAGLEEIEQELTSK	Q9H6U6	BCAS3	Breast carcinoma-amplified sequence 3	1.85603	1494	1
SVVSLKNEEENENSISQYKESVK	P82673	MRPS35	28S ribosomal protein S35, mitochondrial	1.85612	1495	7
VTVSKPVWDFLSK	Q8N9I9	DTX3	Probable E3 ubiquitin-protein ligase DTX3	1.85636	1496	1
EGLDEVAGIINDAK	Q14008	CKAP5	Cytoskeleton-associated protein 5	1.85837	1497	49
DIEFIYTAPSSAVCGVSLDVGGK	P16035	TIMP2	Metalloproteinase inhibitor 2	1.85886	1498	1
SDNKDDDIDIDAI	P55010	EIF5	Eukaryotic translation initiation factor 5	1.85972	1499	18
TEPVSILQPQTTVNPDRIK	P51513	NOVA1	RNA-binding protein Nova-1	1.85997	1500	9
DVMDALILK	Q8N1G4	LRRC47	Leucine-rich repeat-containing protein 47	1.85998	1501	12
EALFYNHALPLPGFVFLASDIYDHAVLFNK	Q969S0	SLC35B4	UDP-xylose and UDP-N-acetylglucosamine transporter	1.86025	1502	1
RFDHSEIYTYIGSVVISVNPYRSLPIYSPEK	O43795	MYO1B	Unconventional myosin-Ib	1.86049	1503	24
LSEISGIPLDDIEFAK	Q96K76	USP47	Ubiquitin carboxyl-terminal hydrolase 47	1.86054	1504	7
YGEYFPGTGDLRDIGAGKGK	Q92769	HDAC2	Histone deacetylase 2;Histone deacetylase 1	1.86144	1505	10
VDAAPGIPPAVESIQDSPLPK	Q15814	TBCC	Tubulin-specific chaperone C	1.86156	1506	1
QLPSAGPDKNLVTGDHIPTPQDLPQRK	O43768	ENSA	Alpha-endosulfine	1.86209	1507	10
SQVNALEGELEEQRK	O75146	HIP1R	Huntingtin-interacting protein 1-related protein	1.86209	1508	3
VAMRALGFEPK	P41208	CETN2	Centrin-2	1.86235	1509	2
EDMEYALRK	Q13242	SRSF9	Serine/arginine-rich splicing factor 9	1.8624	1510	6
LVASARDAGSSDNITVIVVFLRDMNK	Q8WY54	PPM1E	Protein phosphatase 1E	1.86334	1511	6
EAGKEPAEGGGGDGSHRLGDAQEMRAVVLAGFGGLNK	Q9HCJ6	VAT1L	Synaptic vesicle membrane protein VAT-1 homolog-like	1.86337	1512	17
GEIRVGNRYQADITDLLK	Q13330	MTA1	Metastasis-associated protein MTA1	1.86352	1513	3
SGPSVPVSVQTK	Q9Y2W2	WBP11	WW domain-binding protein 11	1.86465	1514	8
QRVAEVLNDPENMEK	Q07866	KLC1	Kinesin light chain 1	1.8648	1515	37
QALEDLEK	Q07866	KLC1	Kinesin light chain 1;Kinesin light chain 2	1.8654	1516	37
SQEVEDKTRANEQLTDELAQK	O60282	KIF5C	Kinesin heavy chain isoform 5C	1.86596	1517	79
FQQHIQAQQK	Q7L7X3	TAOK1	Serine/threonine-protein kinase TAO1	1.86633	1518	8
AYSRRGAARFALQK	Q9H6T3	RPAP3	RNA polymerase II-associated protein 3	1.86646	1519	3
STAPETAIECTQAPAPASEDEK	Q14839	CHD4	Chromodomain-helicase-DNA-binding protein 4	1.86655	1520	17
LLEVQPQVANSPSSAAQK	Q8NDI1	EHBP1	EH domain-binding protein 1	1.86671	1521	7
SLASLVEIK	O75037	KIF21B	Kinesin-like protein KIF21B	1.86683	1522	21
TDLGHILDFTCRLK	Q9Y2I1	NISCH	Nischarin	1.86728	1523	2
FSDPGQPMSFVLEFHFEPNDYFTNSVLTK	Q99733	NAP1L4	Nucleosome assembly protein 1-like 4	1.86778	1524	14
KNTLNPYYNESFSFEVPFEQIQK	P21579	SYT1	Synaptotagmin-1	1.86795	1525	21
SWINEKDINAVAASLRK	Q7L1Q6	BZW1	Basic leucine zipper and W2 domain-containing protein 1	1.86798	1526	12
VHPEIINENGNPSYK	O95881	TXNDC12	Thioredoxin domain-containing protein 12	1.86823	1527	4
REATADDLIK	Q16531	DDB1	DNA damage-binding protein 1	1.86834	1528	20
QALVSDLETICGAKQK	O75382	TRIM3	Tripartite motif-containing protein 3	1.86847	1529	12
LDPGWNPQIPEK	Q9BR61	ACBD6	Acyl-CoA-binding domain-containing protein 6	1.86854	1530	2
SSGPPPPSGSSGSEAAAGAGAAAPASQHPATGTGAVQTEAMKQILGVIDK	Q14444	CAPRIN1	Caprin-1	1.86884	1531	17
RKEEEEEEDDDDDSKEPK	Q14839	CHD4	Chromodomain-helicase-DNA-binding protein 4	1.86889	1532	17
LIVPNSTAGLIIGK	Q9UNW9	NOVA2	RNA-binding protein Nova-2	1.869	1533	15
LFLIDFGLAK	P48729	CSNK1A1	Casein kinase I isoform alpha	1.86931	1534	3
GQVEYLLK	P45973	CBX5	Chromobox protein homolog 5	1.86959	1535	13
DQTQRLEVK	Q9Y496	KIF3A	Kinesin-like protein KIF3A	1.86978	1536	12
IIDETMAQLQDLK	Q14683	SMC1A	Structural maintenance of chromosomes protein 1A	1.86997	1537	17
QEEENPAEETGEEKQDTQEKEGILPERAEEAK	O43768	ENSA	Alpha-endosulfine	1.87024	1538	10
RFVAVPEGIPTETRLLDLGK	Q96FE5	LINGO1	Leucine-rich repeat and immunoglobulin-like domain-containing nogo receptor-interacting protein 1	1.87053	1539	3
RVSLEPHQGPGTPESKK	Q14980	NUMA1	Nuclear mitotic apparatus protein 1	1.87063	1540	22
GFAVVEIRSRAK	Q9Y4D8	HECTD4	Probable E3 ubiquitin-protein ligase HECTD4	1.87071	1541	8
AVLNPLCQVDYRAK	Q15437	SEC23B	Protein transport protein Sec23B	1.87122	1542	2
TYTWNTK	O75400	PRPF40A	Pre-mRNA-processing factor 40 homolog A	1.87128	1543	8
VNNSGISLCNLISAVTTPAK	Q03001	DST	Dystonin	1.87135	1544	78
QSRFFDENESPVDPQHGSK	Q6P4E1	CASC4	Protein CASC4	1.87143	1545	1
AESAVIVANPREEIIVK	Q9NQC3	RTN4	Reticulon-4	1.87177	1546	46
RIAGQDLRAGFK	Q9H9A6	LRRC40	Leucine-rich repeat-containing protein 40	1.87197	1547	13
RVGDTNLRAGLIPSK	Q13368	MPP3	MAGUK p55 subfamily member 3	1.87205	1548	7
SILLSRRPRDDDSK	P16519	PCSK2	Neuroendocrine convertase 2	1.87239	1549	2
ITFHGEGDQEPGLEPGDIIIVLDQK	P31689	DNAJA1	DnaJ homolog subfamily A member 1	1.87244	1550	16
SQDSGIAEMEELPVPHNIK	Q96FC7	PHYHIPL	Phytanoyl-CoA hydroxylase-interacting protein-like	1.87255	1551	8
GVHCVMSLGVPGPATLAK	Q96CP2	FLYWCH2	FLYWCH family member 2	1.87269	1552	7
ARDMVGQVAITRIEQLSPFPFDLLLK	Q02218	OGDH	2-oxoglutarate dehydrogenase, mitochondrial (EC 1.2.4.2) (2-oxoglutarate dehydrogenase complex component E1) (OGDC-E1) (Alpha-ketoglutarate dehydrogenase)	1.87283	1553	16
KEIEELQSQAQALSQEGKSTDEVDSK	Q01082	SPTBN1	Spectrin beta chain, non-erythrocytic 1	1.87297	1554	102
EAAALGSRGSCSTEVEKETQEK	O75348	ATP6V1G1	V-type proton ATPase subunit G 1	1.87319	1555	6
LVNLNVK	Q9UKA9	PTBP2	Polypyrimidine tract-binding protein 2	1.87343	1556	12
GAVWGATLNK	Q9Y3F4	STRAP	Serine-threonine kinase receptor-associated protein	1.8735	1557	20
YNRISREWTQK	P61077	UBE2D3	Ubiquitin-conjugating enzyme E2 D3	1.8741	1558	3
LNWMNLRDAETGK	O43924	PDE6D	Retinal rod rhodopsin-sensitive cGMP 3,5-cyclic phosphodiesterase subunit delta	1.87419	1559	4
IIQLCDGIMASGRK	P42858	HTT	Huntingtin	1.8746	1560	3
RSITVTQDEGIRPSTTMEGLAK	P09110	ACAA1	3-ketoacyl-CoA thiolase, peroxisomal	1.87483	1561	1
ADFPTTVGLLAAEEGGGLELEGDKEK	O94805	ACTL6B	Actin-like protein 6B	1.87497	1562	5
GCTERFVSSPEEVMDVIDEGK	O60282	KIF5C	Kinesin heavy chain isoform 5C	1.87532	1563	79
TREGVVQGVASVAEK	Q16143	SNCB	Beta-synuclein	1.87533	1564	4
VYLGDIPLKTK	Q5VYK3	ECM29	Proteasome-associated protein ECM29 homolog	1.87552	1565	14
YTDCLQFYVNSTLK	Q16799	RTN1	Reticulon-1	1.87566	1566	18
QTAISQPASGNTFSHHSMVSMLGK	Q14157	UBAP2L	Ubiquitin-associated protein 2-like	1.87674	1567	5
LESRQRGWEEDEDPERK	O43290	SART1	U4/U6.U5 tri-snRNP-associated protein 1	1.87711	1568	7
VEILENEIVQEK	Q3V6T2	CCDC88A	Girdin	1.87741	1569	30
RELLRHRDYK	Q96NC0	ZMAT2	Zinc finger matrin-type protein 2	1.87761	1570	2
ATAEEMTKYHSDEYIK	Q92769	HDAC2	Histone deacetylase 2	1.87767	1571	10
VEESSWLIEDGK	Q9Y266	NUDC	Nuclear migration protein nudC	1.8779	1572	16
SISVFINPDDVTRPHFRIDDKFF	Q8IYB1	MB21D2	Protein MB21D2	1.87802	1573	2
LGQHAHPFFFTIPQNLPCSVTLQPGPEDTGK	P32121	ARRB2	Beta-arrestin-2	1.87803	1574	5
VLESSLWRSSDFGTSYTK	Q96PQ0	SORCS2	VPS10 domain-containing receptor SorCS2	1.87822	1575	1
IVELEVENRGLK	Q5TF21	SOGA3	Protein SOGA3;Microtubule cross-linking factor 1	1.87836	1576	26
EGWEYVKARTK	Q5XKP0	MICOS13	MICOS complex subunit MIC13	1.87846	1577	4
SPPSPVEREMVVQVEREK	Q02952	AKAP12	A-kinase anchor protein 12	1.87848	1578	70
AFSWASVTSK	Q9UN86	G3BP2	Ras GTPase-activating protein-binding protein 2	1.8786	1579	8
RILEPHNGK	P18031	PTPN1	Tyrosine-protein phosphatase non-receptor type 1	1.87942	1580	8
SGELEQEEERLSK	P10645	CHGA	Chromogranin-A;Vasostatin-1;Vasostatin-2;EA-92;ES-43;Pancreastatin;SS-18;WA-8;WE-14;LF-19;Catestatin;AL-11;GV-19;GR-44;ER-37;GE-25;Serpinin-RRG;Serpinin;p-Glu serpinin precursor	1.87947	1581	7
VDSPTVTTTLK	Q07866	KLC1	Kinesin light chain 1	1.87959	1582	37
IGQGTFGEVFK	P50750	CDK9	Cyclin-dependent kinase 9	1.87985	1583	1
LFDDDETGK	P41208	CETN2	Centrin-2	1.88072	1584	2
RELYDK	P31689	DNAJA1	DnaJ homolog subfamily A member 1	1.8809	1585	16
LQRELEDTRVATVSEK	P30622	CLIP1	CAP-Gly domain-containing linker protein 1	1.8809	1586	16
SQQERDWVLNEFK	P17844	DDX5	Probable ATP-dependent RNA helicase DDX5	1.881	1587	18
TSLAPIIVYIK	Q02641	CACNB1	Voltage-dependent L-type calcium channel subunit beta-1	1.88243	1588	7
RRSNVSSPATPTASSSSSTTPTRK	Q12888	TP53BP1	Tumor suppressor p53-binding protein 1	1.88262	1589	32
TESSSVVRTRSNRVVVDPVVTEQPSTSSAAK	Q8WWQ0	PHIP	PH-interacting protein	1.88274	1590	2
RSSGERARETGGAEGTGDAVLGEK	Q92667	AKAP1	A-kinase anchor protein 1, mitochondrial	1.88275	1591	2
HTGPITCLQFNPK	Q6UXN9	WDR82	WD repeat-containing protein 82	1.88315	1592	10
YFDSGDYNMAK	O43768	ARPP19	cAMP-regulated phosphoprotein 19;Alpha-endosulfine	1.88374	1593	10
NVECARVYAENAIRKK	Q9HD42	CHMP1A	Charged multivesicular body protein 1a	1.88437	1594	4
VAELLGESDGRRTSQEGPGDSVK	Q9NSK0	KLC4	Kinesin light chain 4	1.88439	1595	3
FNVTGTPEQYVPYSTTRKK	Q9UI09	NDUFA12	NADH dehydrogenase [ubiquinone] 1 alpha subcomplex subunit 12	1.88477	1596	5
RLLFCTGK	Q02218	OGDH	2-oxoglutarate dehydrogenase, mitochondrial (EC 1.2.4.2) (2-oxoglutarate dehydrogenase complex component E1) (OGDC-E1) (Alpha-ketoglutarate dehydrogenase)	1.88516	1597	16
NVDAIDDAAAPK	Q8NEN9	PDZD8	PDZ domain-containing protein 8	1.88524	1598	1
LSVEESEAAGDGVDTK	P49321	NASP	Nuclear autoantigenic sperm protein	1.88537	1599	23
GDFELALKK	Q9BW62	KATNAL1	Katanin p60 ATPase-containing subunit A-like 1	1.88551	1600	7
TRSYTETETESRERAEELELESEEGATRPK	Q01484	ANK2	Ankyrin-2	1.88584	1601	122
FYKDVLEVGELAK	Q9GZZ1	NAA50	N-alpha-acetyltransferase 50	1.88615	1602	7
GFTDADNTWEPEENLDCPELIEAFLNSQK	Q13185	CBX3	Chromobox protein homolog 3	1.88629	1603	8
HSPESSRGQCGENLAWASYDQTGK	Q9H4G4	GLIPR2	Golgi-associated plant pathogenesis-related protein 1	1.88641	1604	3
SGGGTGEEPGSQGLNGEAGPEDSTRETPSQENGPTAK	O15355	PPM1G	Protein phosphatase 1G	1.88645	1605	10
AQPVSCFTHLVQANVRNK	Q9NY47	CACNA2D2	Voltage-dependent calcium channel subunit alpha-2/delta-2	1.88767	1606	6
TFWSPELK	Q8IUD2	ERC2	ERC protein 2;ELKS/Rab6-interacting/CAST family member 1	1.88781	1607	20
TDLVPEEDVKK	Q9BRT8	CBWD1	COBW domain-containing protein 1;COBW domain-containing protein 2;COBW domain-containing protein 5;COBW domain-containing protein 3;COBW domain-containing protein 6	1.88885	1608	2
LRRELESSQEK	Q8NEY1	NAV1	Neuron navigator 1	1.88894	1609	5
IAEIEAEMARTQK	Q9Y295	DRG1	Developmentally-regulated GTP-binding protein 1	1.88935	1610	6
ALTSFLPAPTQLSQDQLEAEEK	Q13573	SNW1	SNW domain-containing protein 1	1.88976	1611	8
VDMVTEQLHSK	Q03001	DST	Dystonin	1.892	1612	78
QAFEADLHHNK	Q13368	MPP3	MAGUK p55 subfamily member 3	1.89206	1613	7
RNVIEAVYSRLNPHRESDGASDEAEESGSQGK	O75688	PPM1B	Protein phosphatase 1B	1.89325	1614	5
ALADEREAVQK	Q01082	SPTBN2	Spectrin beta chain, non-erythrocytic 2;Spectrin beta chain, non-erythrocytic 4;Spectrin beta chain, non-erythrocytic 1	1.89359	1615	102
AELQLPPPPPPGHYGAWAAQELQAK	Q13435	SF3B2	Splicing factor 3B subunit 2	1.89362	1616	16
RGLPLVSAEAK	Q7RTP6	MICAL3	Protein-methionine sulfoxide oxidase MICAL3	1.89387	1617	5
ISLEDIQAFEK	Q8WXX5	DNAJC9	DnaJ homolog subfamily C member 9	1.89388	1618	2
QSTTFRRLLISK	P78344	EIF4G2	Eukaryotic translation initiation factor 4 gamma 2	1.89441	1619	21
MNPQSAFFQGKLK	P22307	SCP2	Non-specific lipid-transfer protein	1.89444	1620	6
CMQLTDFILKFPHSAHQK	P50914	RPL14	60S ribosomal protein L14	1.89447	1621	6
GLFTISPETGEIQVK	Q08174	PCDH1	Protocadherin-1	1.8947	1622	6
EGVLYVGSK	P37840	SNCA	Alpha-synuclein;Beta-synuclein	1.8953	1623	14
IQFAVPVFQSQIAPEAAEQIRK	Q8WVI7	PPP1R1C	Protein phosphatase 1 regulatory subunit 1C	1.89596	1624	6
AADFEDLLSGQGFNAHKDK	O75061	DNAJC6	Putative tyrosine-protein phosphatase auxilin	1.89621	1625	8
SFSQSSTLFQHQK	P17026	ZNF22	Zinc finger protein 22	1.89682	1626	1
FKPNQTRTYDREGFKK	Q9NZJ9	NUDT4	Diphosphoinositol polyphosphate phosphohydrolase 2 (DIPP-2) (EC 3.6.1.52) (Diadenosine 5',5'''-P1,P6-hexaphosphate hydrolase 2) (Nucleoside diphosphate-linked moiety X motif 4) (Nudix motif 4)	1.8969	1627	1
YGGSVGSQPPPVAPEPGPVPSSPSQEPPTK	Q04323	UBXN1	UBX domain-containing protein 1	1.89839	1628	3
RYDEIVKEVSAYIKK	Q05639	EEF1A2	Elongation factor 1-alpha 2	1.89859	1629	14
NKPAAHFLPKPLK	Q92913	FGF13	Fibroblast growth factor 13	1.89876	1630	3
LIEIENFK	Q14683	SMC1A	Structural maintenance of chromosomes protein 1A	1.89881	1631	17
NSQMITFTFQNGCVATLRTSGTEPK	Q6PCE3	PGM2L1	Glucose 1,6-bisphosphate synthase (EC 2.7.1.106) (PMMLP) (Phosphoglucomutase-2-like 1)	1.89953	1632	23
QQDVLGFLEANK	O75368	SH3BGRL	SH3 domain-binding glutamic acid-rich-like protein	1.89996	1633	6
LGDVSPTQIDVSQFGSFK	P46821	MAP1B	Microtubule-associated protein 1B;MAP1B heavy chain;MAP1 light chain LC1	1.90077	1634	121
KQEDFMTTMDANEEK	Q01082	SPTBN1	Spectrin beta chain, non-erythrocytic 1	1.90088	1635	102
ELQQARRDAERQGK	P48444	ARCN1	Coatomer subunit delta	1.90094	1636	19
FRYAQDDFSLDENECRVMKGNPSATAGPK	O43602	DCX	Neuronal migration protein doublecortin	1.90102	1637	28
KDGDMHSSSLTVECSK	Q12888	TP53BP1	Tumor suppressor p53-binding protein 1	1.90129	1638	32
WIPARSTRRDDNSAANNSANEKERHDAIFRK	P78344	EIF4G2	Eukaryotic translation initiation factor 4 gamma 2	1.90139	1639	21
TENEVPSPASSHHSSNQPASLTEEK	Q96QZ7	MAGI1	Membrane-associated guanylate kinase, WW and PDZ domain-containing protein 1	1.90211	1640	6
LDLGFKEGQTIK	Q8NC96	NECAP1	Adaptin ear-binding coat-associated protein 1;Adaptin ear-binding coat-associated protein 2	1.90241	1641	7
WINATDPSARTLTHYK	P08243	ASNS	Asparagine synthetase [glutamine-hydrolyzing]	1.90261	1642	8
AELFTQSCADLDKWLHGLESQIQSDDYGKDLTSVNILLK	Q01082	SPTBN1	Spectrin beta chain, non-erythrocytic 1	1.90267	1643	102
GPGPLGPGAPPPLLFLNK	Q16799	RTN1	Reticulon-1	1.90359	1644	18
AATAAADFTAK	Q9Y3F4	STRAP	Serine-threonine kinase receptor-associated protein	1.90388	1645	20
LQGQLLSIEHEVEAYK	Q9UQ16	DNM3	Dynamin-3	1.9042	1646	12
AGPSAQEPGSQTPLK	O60271	SPAG9	C-Jun-amino-terminal kinase-interacting protein 4	1.90439	1647	7
DYCIARVMLPPGAQHSDEK	P55196	MLLT4	Afadin	1.90473	1648	22
QGVTPLHLASQEGHTDMVTLLLDK	Q01484	ANK2	Ankyrin-2	1.90534	1649	122
LQLELEK	Q12840	KIF5A	Kinesin heavy chain isoform 5A	1.90561	1650	15
ALRNHLLETTPK	Q7L7X3	TAOK1	Serine/threonine-protein kinase TAO1	1.90574	1651	8
SILEKDPSIHQAREACMRLPK	Q99614	TTC1	Tetratricopeptide repeat protein 1	1.90583	1652	7
NDNQILSEIVEAK	O60502	MGEA5	Protein O-GlcNAcase	1.90606	1653	21
LSQMAVQGLQQFK	Q9UGP8	SEC63	Translocation protein SEC63 homolog	1.90659	1654	8
ILAIELENLKSK	A0MZ66	KIAA1598	Shootin-1	1.90687	1655	27
SSHLPTEVIEKPPAVPVSFEFSDAK	P46821	MAP1B	Microtubule-associated protein 1B;MAP1B heavy chain;MAP1 light chain LC1	1.90703	1656	121
YERGSATNYITRNK	O00541	PES1	Pescadillo homolog	1.90718	1657	1
KGGASKPRTARGGGLSLLPPPPGGK	Q8NC96	NECAP1	Adaptin ear-binding coat-associated protein 1	1.90745	1658	7
QDLLPADQAQVLNEMAK	Q6PL24	TMED8	Protein TMED8	1.90779	1659	6
GLPQTAVCNLNITLPAHK	Q12955	ANK3	Ankyrin-3	1.90825	1660	17
AQHEYVGPTTNFRPK	Q9NQ86	TRIM36	E3 ubiquitin-protein ligase TRIM36	1.90828	1661	4
TVHERIPLAGLSKLPSVPQIAK	Q684P5	RAP1GAP2	Rap1 GTPase-activating protein 2	1.90848	1662	3
TYHPNCFACTICK	O14639	ABLIM1	Actin-binding LIM protein 1	1.90856	1663	7
ALVDKHKVK	P56545	CTBP2	C-terminal-binding protein 2	1.90916	1664	3
LARAVADQCPDSACK	P26232	CTNNA2	Catenin alpha-2	1.90917	1665	27
SGSLDDSFSDFQELPASSK	Q9UMZ2	SYNRG	Synergin gamma	1.9096	1666	8
LAFDMATNAACASLLKK	Q92882	OSTF1	Osteoclast-stimulating factor 1	1.90973	1667	6
CEALAVGRSSEK	Q01484	ANK2	Ankyrin-2	1.90997	1668	122
EQLTQELQEARK	Q4V328	GRIPAP1	GRIP1-associated protein 1	1.90998	1669	15
TDKRPPVSPSGRTEKHPPVSPGRTEK	Q01484	ANK2	Ankyrin-2	1.91065	1670	122
IVDGPDPENIILILK	O75165	DNAJC13	DnaJ homolog subfamily C member 13	1.91075	1671	1
SSILVFDDAPHYK	Q9NZJ4	SACS	Sacsin	1.91084	1672	9
LGVHCVTCQK	Q8IWQ3	BRSK2	Serine/threonine-protein kinase BRSK2	1.91122	1673	10
SMLLSAIGK	Q9UG63	ABCF2	ATP-binding cassette sub-family F member 2	1.91139	1674	2
IYSTCTDFERMK	O75061	DNAJC6	Putative tyrosine-protein phosphatase auxilin	1.91179	1675	8
SGTAETEPVEQDSSQPSLPLVRADDPLRLDQELQQPQTQEK	Q12888	TP53BP1	Tumor suppressor p53-binding protein 1	1.91191	1676	32
IENLLDWLSNVDKDSERAGTK	Q03001	DST	Dystonin	1.91205	1677	78
NDRYIVNGSHEANKLQDMLDGFIK	P55010	EIF5	Eukaryotic translation initiation factor 5	1.91296	1678	18
IAFTEWIEPPK	O60264	SMARCA5	SWI/SNF-related matrix-associated actin-dependent regulator of chromatin subfamily A member 5	1.91387	1679	17
VGNEVATGTGPNK	Q9NUL3	STAU2	Double-stranded RNA-binding protein Staufen homolog 2	1.91425	1680	9
STLMFGQRAK	O60282	KIF5C	Kinesin heavy chain isoform 5C;Kinesin heavy chain isoform 5A	1.91432	1681	79
KVEEVLEEEEEEYVVEK	P83916	CBX1	Chromobox protein homolog 1	1.91446	1682	7
SHLVGVKPFEADRANVVGEVRETCVRQK	O15027	SEC16A	Protein transport protein Sec16A	1.91462	1683	4
EGTENQGVEPQDEVDGGDTQK	Q9Y2I7	PIKFYVE	1-phosphatidylinositol 3-phosphate 5-kinase	1.91514	1684	1
LIYTPIFNEYISLVEK	Q9Y2Y0	ARL2BP	ADP-ribosylation factor-like protein 2-binding protein	1.91525	1685	2
WQQQGDLQDTK	P05060	CHGB	Secretogranin-1	1.91527	1686	4
IGRVIEGSPADRCGK	Q5TCQ9	MAGI3	Membrane-associated guanylate kinase, WW and PDZ domain-containing protein 3	1.91542	1687	3
IGEGTYGTVFKAK	Q00535	CDK5	Cyclin-dependent-like kinase 5	1.9157	1688	7
ADLLGIVSELQLK	Q96CV9	OPTN	Optineurin	1.916	1689	9
LAAAEGLEPK	P41236	PPP1R2	Protein phosphatase inhibitor 2;Protein phosphatase inhibitor 2-like protein 3	1.91614	1690	8
VAIDNARAQEK	Q9UI36	DACH1	Dachshund homolog 1	1.91627	1691	4
QLPLEPESPSGQVGPRPAPPQEESPSSEAK	Q3KQU3	MAP7D1	MAP7 domain-containing protein 1	1.91635	1692	11
VCLVDVEPEALK	Q13368	MPP3	MAGUK p55 subfamily member 3	1.9172	1693	7
NTVVRAYSDQAIVNLLK	Q92616	GCN1L1	eIF-2-alpha kinase activator GCN1	1.91821	1694	20
DRSYDALVHFGK	Q9H902	REEP1	Receptor expression-enhancing protein 1	1.91856	1695	4
LMIETDAPWCGVK	Q6P1N9	TATDN1	Putative deoxyribonuclease TATDN1	1.91861	1696	3
QQPPEPEWIGDGESTSPSDKVVK	Q8NE71	ABCF1	ATP-binding cassette sub-family F member 1	1.91867	1697	6
LVAEKLNIPWNHIRLQRTAK	Q9NRN7	AASDHPPT	L-aminoadipate-semialdehyde dehydrogenase-phosphopantetheinyl transferase	1.9189	1698	9
LGGVSSTEELDIRTLQTK	Q5VTR2	RNF20	E3 ubiquitin-protein ligase BRE1A	1.91898	1699	2
FFRVLNGYSLQHK	Q14839	CHD4	Chromodomain-helicase-DNA-binding protein 4	1.91901	1700	17
QSLALIEQRIAERK	Q15858	SCN9A	Sodium channel protein type 9 subunit alpha	1.91989	1701	4
LDPATSAVTVTRGIK	Q9NVX7	KBTBD4	Kelch repeat and BTB domain-containing protein 4	1.92008	1702	1
SALARERSLKK	Q3KQU3	MAP7D1	MAP7 domain-containing protein 1	1.92064	1703	11
TVEGAGSIAAATGFVKK	P37840	SNCA	Alpha-synuclein	1.92086	1704	14
SLADLFRRYEK	O95359	TACC2	Transforming acidic coiled-coil-containing protein 2	1.92103	1705	7
LECVKTKHPQLHIESK	P48730	CSNK1D	Casein kinase I isoform delta;Casein kinase I isoform epsilon	1.92124	1706	3
GGINLTATCPQSELDAETVK	Q9Y295	DRG1	Developmentally-regulated GTP-binding protein 1	1.92124	1707	6
SEDDSAVPLAK	Q9Y2W2	WBP11	WW domain-binding protein 11	1.92146	1708	8
IAARIYEENDRAVFDK	Q8WXD2	SCG3	Secretogranin-3	1.92147	1709	18
YLPDIIKDQK	O15355	PPM1G	Protein phosphatase 1G	1.92175	1710	10
LVLLTASK	Q96CP2	FLYWCH2	FLYWCH family member 2	1.92178	1711	7
HEPENPPPYEEAMSVSLK	Q9NQC3	RTN4	Reticulon-4	1.92277	1712	46
RTNTGEDGQYFLK	P51513	NOVA1	RNA-binding protein Nova-1	1.92282	1713	9
ISDDRLTVVGEK	Q9UBL3	ASH2L	Set1/Ash2 histone methyltransferase complex subunit ASH2	1.92354	1714	4
LILLQNK	O75037	KIF21B	Kinesin-like protein KIF21B	1.92365	1715	21
LMLSTSEYSQSPK	Q12888	TP53BP1	Tumor suppressor p53-binding protein 1	1.92389	1716	32
ILPAAALASEHSK	Q7Z6E9	RBBP6	E3 ubiquitin-protein ligase RBBP6	1.9243	1717	1
LQRELRTALDK	Q9Y608	LRRFIP2	Leucine-rich repeat flightless-interacting protein 2	1.92438	1718	4
AKELQQARRDAERQGK	P48444	ARCN1	Coatomer subunit delta	1.92524	1719	19
VDRQPSGDSGLAAETSAISQDLEGVPPSK	Q4VC05	BCL7A	B-cell CLL/lymphoma 7 protein family member A	1.92528	1720	4
AADVRSQVTHYSNLLCDLLRGIVATTK	P56945	BCAR1	Breast cancer anti-estrogen resistance protein 1	1.92545	1721	4
YAHQFADCAYK	Q6UXK2	ISLR2	Immunoglobulin superfamily containing leucine-rich repeat protein 2	1.92606	1722	4
EMLSSTTYPVVVK	P17600	SYN1	Synapsin-1	1.92615	1723	12
RPPRATSACAPISSPK	Q9UPQ3	AGAP1	Arf-GAP with GTPase, ANK repeat and PH domain-containing protein 1	1.92655	1724	3
FDEETANNKGGKGPVRNVVK	Q9NZR1	TMOD2	Tropomodulin-2	1.92662	1725	25
GLLDVTCK	P63208	SKP1	S-phase kinase-associated protein 1	1.92683	1726	14
MSSSDTPLGTVALLQEKQK	O43290	SART1	U4/U6.U5 tri-snRNP-associated protein 1	1.92731	1727	7
LGEGSYGSVYK	Q13043	STK4	Serine/threonine-protein kinase 4	1.92746	1728	2
LVFLGEQSVGK	Q9NRW1	RAB6A	Ras-related protein Rab-6A;Ras-related protein Rab-6B	1.92781	1729	6
DHLPVSQVVVGDTDRQGSEAK	Q9UHC6	CNTNAP2	Contactin-associated protein-like 2	1.92932	1730	9
GSSGAPVYVDLAYIPNHCSGK	P78559	MAP1A	Microtubule-associated protein 1A;MAP1A heavy chain;MAP1 light chain LC2	1.92935	1731	34
SLSRTPETLLPFAEAEAFLK	Q3KQU3	MAP7D1	MAP7 domain-containing protein 1	1.92967	1732	11
AGKFPSLLTHNENMVAK	P62906	RPL10A	60S ribosomal protein L10a	1.93028	1733	11
FNHWELK	P07814	EPRS1	Bifunctional glutamate/proline--tRNA ligase	1.93042	1734	47
ALLADIEAHYQDPSLPYPK	Q12768	KIAA0196	WASH complex subunit 5	1.93093	1735	4
TNSAVRTCGFDFGGNIIMFSTDK	Q13347	EIF3I	Eukaryotic translation initiation factor 3 subunit I	1.93125	1736	10
ANSFTVSSVAAPSWLHRFIIGK	Q00341	HDLBP	Vigilin	1.93191	1737	29
DNSTRNIFIYHEDGK	O75689	ADAP1	Arf-GAP with dual PH domain-containing protein 1	1.93192	1738	4
RSRPTSFADELAARIK	Q641Q2	FAM21A	WASH complex subunit FAM21A;WASH complex subunit FAM21C	1.93212	1739	16
ETTNIFSNCGCVRAEGDISNVANGFK	Q9UBB4	ATXN10	Ataxin-10	1.93222	1740	8
GTNIQENEYVK	Q9BRX2	PELO	Protein pelota homolog	1.93223	1741	2
SISSPSVSSETMDKPVDLSTRKEIDTDSTSQGESK	P49792	RANBP2	E3 SUMO-protein ligase RanBP2	1.93248	1742	17
NNALNPEEMRRRREEEGIQLRKQK	O60684	KPNA6	Importin subunit alpha-7	1.93331	1743	4
KLQFSLKK	P20290	BTF3	Butyrophilin subfamily 3 member A3	1.93341	1744	5
ICFYRELNSK	Q6PCE3	PGM2L1	Glucose 1,6-bisphosphate synthase (EC 2.7.1.106) (PMMLP) (Phosphoglucomutase-2-like 1)	1.9335	1745	23
RVLPPNWK	P62277	RPS13	40S ribosomal protein S13	1.93362	1746	9
GEGSCPCESGGGGEAPTLAPGPPGGTTSSSSTLARK	Q24JP5	TMEM132A	Transmembrane protein 132A	1.93367	1747	2
DLGEIGGIIGTNDVK	O60282	KIF5C	Kinesin heavy chain isoform 5C	1.93392	1748	79
SALNSESASELELVAPTQARLTK	Q8IYB4	PEX5L	PEX5-related protein	1.93449	1749	2
TFFEELAVEDKQAGEEEK	Q8NE71	ABCF1	ATP-binding cassette sub-family F member 1	1.9348	1750	6
IEGVGAATSAELDMPFYEDK	P11137	MAP2	Microtubule-associated protein 2	1.93528	1751	83
NLQHHDYSTYTFLDLNLELSK	P56181	NDUFV3	NADH dehydrogenase [ubiquinone] flavoprotein 3, mitochondrial (Complex I-9kD) (CI-9kD) (NADH-ubiquinone oxidoreductase 9 kDa subunit) (Renal carcinoma antigen NY-REN-4)	1.93561	1752	3
FLQRFLREGPNK	Q9BV86	NTMT1	N-terminal Xaa-Pro-Lys N-methyltransferase 1;N-terminal Xaa-Pro-Lys N-methyltransferase 1, N-terminally processed	1.93562	1753	1
ASVGECPAPVPVKDKK	P56134	ATP5J2	ATP synthase subunit f, mitochondrial (ATP synthase membrane subunit f)	1.93611	1754	5
DIKPQLELIEDEEKLK	P46821	MAP1B	Microtubule-associated protein 1B	1.93625	1755	121
CDLREQIQVPSNLALK	Q14088	RAB33A	Ras-related protein Rab-33A	1.93628	1756	4
LLLDRGGQIDAK	Q01484	ANK2	Ankyrin-2	1.93632	1757	122
VTSRCIDSKEPIERPEEKPK	Q9Y520	PRRC2C	Protein PRRC2C	1.93717	1758	6
SYETMMRVGK	Q9BRK0	REEP2	Receptor expression-enhancing protein 2	1.93729	1759	3
AVLVVHPDK	O75061	DNAJC6	Putative tyrosine-protein phosphatase auxilin	1.93757	1760	8
FNKIPFYLQPHASSGAK	Q8TAF3	WDR48	WD repeat-containing protein 48	1.93763	1761	8
LLAQQHPPPDRQAVPGRPGPFPSK	Q9Y520	PRRC2C	Protein PRRC2C	1.9379	1762	6
TEIQTLFK	Q8N6H7	ARFGAP2	ADP-ribosylation factor GTPase-activating protein 2	1.93792	1763	4
LQMEAPHIIVGTPGRVFDMLNRRYLSPK	P60842	EIF4A1	Eukaryotic initiation factor 4A-I	1.93793	1764	13
FGNDVQHFK	P62993	GRB2	Growth factor receptor-bound protein 2	1.93822	1765	6
VLEEEKEAINQETVQQRDTFTPSGQEPILTEKETELK	P11137	MAP2	Microtubule-associated protein 2	1.93887	1766	83
AAEAVAAAVGTGATTAAVMAAAGIAAIGPAK	P46821	MAP1B	Microtubule-associated protein 1B;MAP1B heavy chain;MAP1 light chain LC1	1.93888	1767	121
ANESRLKDINK	Q13813	SPTAN1	Spectrin alpha chain, non-erythrocytic 1	1.93943	1768	127
LYDILGVPPGASENELKK	O60884	DNAJA2	DnaJ homolog subfamily A member 2	1.94033	1769	13
RQVSIEEGERK	P20340	RAB6A	Ras-related protein Rab-6A	1.94079	1770	5
QEAADAALRVLIGENEK	P55265	ADAR	Double-stranded RNA-specific adenosine deaminase	1.94123	1771	14
LDALSNFHFIPKPPVPEIK	O00566	MPHOSPH10	U3 small nucleolar ribonucleoprotein protein MPP10	1.94138	1772	1
TDNSEVFWNPTPDIK	Q9BZF1	OSBPL8	Oxysterol-binding protein-related protein 8	1.94167	1773	14
STSHFRTGEEDKK	O00193	C11orf58	Small acidic protein	1.942	1774	10
ILEVVNQIQDEERMVQSQK	O94919	ENDOD1	Endonuclease domain-containing 1 protein	1.94203	1775	2
EHALAQAELLK	O15126	SCAMP1	Secretory carrier-associated membrane protein 1	1.94271	1776	7
EDRFQEFSNIVIPLIKK	Q5VYK3	ECM29	Proteasome-associated protein ECM29 homolog	1.94283	1777	14
STDFAPIKEDFGQEKK	P46821	MAP1B	Microtubule-associated protein 1B;MAP1B heavy chain;MAP1 light chain LC1	1.94326	1778	121
RDQTTSTTHINHISTVK	Q6P995	FAM171B	Protein FAM171B	1.94334	1779	2
VEVVWADNSK	Q9C0C9	UBE2O	E2/E3 hybrid ubiquitin-protein ligase UBE2O	1.94335	1780	12
LQLVEAECK	Q9Y3P9	RABGAP1	Rab GTPase-activating protein 1	1.94399	1781	21
LAAESAKELVEIAVPENLVGAILGK	Q9UNW9	NOVA2	RNA-binding protein Nova-2	1.94429	1782	15
WQSEVDDAMQGK	Q9Y4D8	HECTD4	Probable E3 ubiquitin-protein ligase HECTD4	1.94455	1783	8
RSRQDPGTDRTEDSGLAAGPPEAAGENFAPCSVAPGK	Q96CP2	FLYWCH2	FLYWCH family member 2	1.94461	1784	7
CGEELGRLK	P48556	PSMD8	26S proteasome non-ATPase regulatory subunit 8	1.9452	1785	7
EDFYGEILNVAIVGYLRPEK	Q969G6	RFK	Riboflavin kinase	1.94661	1786	5
SLVAAPVEIAECGPEPIPYPDPALK	Q8NFP9	NBEA	Neurobeachin	1.94736	1787	17
TSFLFRYADDSFTPAFVSTVGIDFK	P20336	RAB3A	Ras-related protein Rab-3A;Ras-related protein Rab-3D	1.94738	1788	6
TLEIALEQK	Q8IUD2	ERC1	ELKS/Rab6-interacting/CAST family member 1	1.94916	1789	20
REQSNDIARGFERGLEPEK	P45973	CBX5	Chromobox protein homolog 5	1.94941	1790	13
TERHSTLSSSAK	Q01484	ANK2	Ankyrin-2	1.94943	1791	122
INLSLSTLGNVISALVDGK	Q9Y496	KIF3A	Kinesin-like protein KIF3A	1.94958	1792	12
MAEAPPSEAMTLPK	P11137	MAP2	Microtubule-associated protein 2	1.94971	1793	83
KAVIQHFQEK	P05067	APP	Amyloid beta A4 protein	1.95023	1794	8
EGAFSNFPISEETIK	Q9NR30	DDX21	Nucleolar RNA helicase 2	1.95025	1795	6
ITESVAETAQTIK	Q96A49	SYAP1	Synapse-associated protein 1	1.95059	1796	4
TTIFTDAKESSTVFELK	Q15370	TCEB2	Transcription elongation factor B polypeptide 2	1.95097	1797	9
STVSETYLSKPSIAK	Q7Z6B7	SRGAP1	SLIT-ROBO Rho GTPase-activating protein 1	1.95106	1798	6
VLEHQLLQTTK	O14530	TXNDC9	Thioredoxin domain-containing protein 9	1.95108	1799	6
ATGPLEAQALVK	Q6PL24	TMED8	Protein TMED8	1.95121	1800	6
EAKEQHPDMSVTK	Q9Y2J2	EPB41L3	Band 4.1-like protein 3;Band 4.1-like protein 3, N-terminally processed;Protein 4.1	1.95154	1801	47
EDHSLEHRCVESAK	P60520	GABARAPL2	Gamma-aminobutyric acid receptor-associated protein-like 2	1.95157	1802	8
ELTSPRLIK	Q9BR01	SULT4A1	Sulfotransferase 4A1	1.9516	1803	2
LSSSDAPAQDTGSSAAAVETDASRTGAQQK	Q7Z4S6	KIF21A	Kinesin-like protein KIF21A	1.9521	1804	29
HDSATSFVDAGNAYKK	Q9H115	NAPB	Beta-soluble NSF attachment protein	1.95238	1805	18
RIEGSGDQVDTLELSGGARINRIFHERFPFELVK	P50570	DNM2	Dynamin-2	1.9528	1806	17
NEVNGTSEDIK	O95232	LUC7L3	Luc7-like protein 3	1.95283	1807	6
RPPDEQRLYK	Q15370	TCEB2	Transcription elongation factor B polypeptide 2	1.95297	1808	9
DSSQTSRFYPVVK	Q6PKG0	LARP1	La-related protein 1	1.95304	1809	15
ITGQSLGYGFVNYIDPKDAEK	Q12926	ELAVL2	ELAV-like protein 2;ELAV-like protein 4	1.95345	1810	11
QSVYTPPTIK	Q8WVI7	PPP1R1C	Protein phosphatase 1 regulatory subunit 1C	1.95387	1811	6
RLGCGPEGERDIK	P05771	PRKCB	Protein kinase C beta type	1.95458	1812	13
DGTSFGEYGGWYK	Q07866	KLC1	Kinesin light chain 1	1.95466	1813	37
QGFQCQVCCFVVHK	P05771	PRKCB	Protein kinase C beta type;Protein kinase C alpha type	1.95482	1814	13
ASSLHRTSSGTSLSAMHSSGSSGK	Q12888	TP53BP1	Tumor suppressor p53-binding protein 1	1.95596	1815	32
VETAQPLWITLALQKQK	Q6ZU35	KIAA1211	Uncharacterized protein KIAA1211	1.95609	1816	18
ELRNHYLK	O60488	ACSL4	Long-chain-fatty-acid--CoA ligase 4	1.95651	1817	14
CDFTQMSQYFK	P11387	TOP1	DNA topoisomerase 1	1.95657	1818	10
SDLRHLRAVPTDEARAFAEK	P62491	RAB11A	Ras-related protein Rab-11A;Ras-related protein Rab-11B	1.95678	1819	4
DINRLLEETQAELLK	Q9C0H9	SRCIN1	SRC kinase signaling inhibitor 1	1.95711	1820	14
LEGGGERRGAPAAATAPAPTAHKAK	Q92522	H1FX	Histone H1x	1.95733	1821	11
AFLAELEQNSPK	Q9UPN3	MACF1	Microtubule-actin cross-linking factor 1, isoforms 1/2/3/5 (620 kDa actin-binding protein) (ABP620) (Actin cross-linking family protein 7) (Macrophin-1) (Trabeculin-alpha)	1.9574	1822	68
IEPSTVVPAQTPWDKPREFQITCGPDSFATDPSK		PITRM1	Presequence protease, mitochondrial (hPreP) (EC 3.4.24.-) (Pitrilysin metalloproteinase 1) (Metalloprotease 1) (hMP1)	1.95766	1823	0
SPDGAHLTWEPPSVTSGK	P51610	HCFC1	Host cell factor 1	1.95771	1824	12
RFEIACYKNK	Q9Y3A5	SBDS	Ribosome maturation protein SBDS	1.95803	1825	8
RELEALNK	Q9UPN3	MACF1	Microtubule-actin cross-linking factor 1, isoforms 1/2/3/5 (620 kDa actin-binding protein) (ABP620) (Actin cross-linking family protein 7) (Macrophin-1) (Trabeculin-alpha)	1.95826	1826	68
ILNILTNK	Q8NFP9	NBEA	Neurobeachin	1.95831	1827	17
HTLGEVWVQK	Q96D46	NMD3	60S ribosomal export protein NMD3	1.95858	1828	1
SDEDDWSKPLPPSERLEQELFSGGNTGINFEK	O00571	DDX3X	ATP-dependent RNA helicase DDX3X (EC 3.6.4.13) (CAP-Rf) (DEAD box protein 3, X-chromosomal) (DEAD box, X isoform) (DBX) (Helicase-like protein 2) (HLP2)	1.95888	1829	11
QAALEEEQARLK	Q13492	PICALM	Phosphatidylinositol-binding clathrin assembly protein	1.95895	1830	6
GFSEEHNTWEPEKNLDCPELISEFMK	P45973	CBX5	Chromobox protein homolog 5	1.95905	1831	13
VLLLPPDVSALATQAEIESIVKPK	Q9NQC3	RTN4	Reticulon-4	1.95922	1832	46
IRALLRLYQECEKLKK	Q92598	HSPH1	Heat shock protein 105 kDa	1.95931	1833	35
ELVEIAVPENLVGAILGK	Q9UNW9	NOVA2	RNA-binding protein Nova-2	1.96001	1834	15
RVSLEPHQGPGTPESK	Q14980	NUMA1	Nuclear mitotic apparatus protein 1	1.96016	1835	22
IIENELEGFGIRLNSKPPNIGFKK	Q9Y295	DRG1	Developmentally-regulated GTP-binding protein 1	1.96026	1836	6
ESEITDEDIDGILERGAK	O60264	SMARCA5	SWI/SNF-related matrix-associated actin-dependent regulator of chromatin subfamily A member 5	1.96091	1837	17
TDSCDVNDCVQQVVELLQERDIVPVDASYEVK	O43252	PAPSS1	Bifunctional 3'-phosphoadenosine 5'-phosphosulfate synthase 1	1.9611	1838	10
ISDFGQMASGLNIDDRRATELK	P11137	MAP2	Microtubule-associated protein 2	1.96204	1839	83
VLTLEGDLVLGGLFPVHQK	Q14416	GRM2	Metabotropic glutamate receptor 2	1.96233	1840	1
TIDQIHKEAEMEEHREHIK	Q04637	EIF4G1	Eukaryotic translation initiation factor 4 gamma 1	1.96246	1841	23
TADSEVNTDQDIEKNLDK	Q8ND24	RNF214	RING finger protein 214	1.96255	1842	4
AVESRVTQEEIK	O00422	SAP18	Histone deacetylase complex subunit SAP18	1.96256	1843	6
CVLNEGMPIYRRPYEK	P31689	DNAJA1	DnaJ homolog subfamily A member 1	1.96263	1844	16
ASQEPSPKPGTEVIPAAPRKPRK	Q96CP2	FLYWCH2	FLYWCH family member 2	1.96272	1845	7
VGNYETDTNSSVDQEK	Q8NDI1	EHBP1	EH domain-binding protein 1	1.96273	1846	7
ILADPLDQMK	Q16799	RTN1	Reticulon-1	1.96317	1847	18
LVKGRFQDNLDFIQWFK	Q15555	MAPRE2	Microtubule-associated protein RP/EB family member 2	1.96331	1848	20
TYSEDNFEELQYFPNFYALLK	Q8WXD2	SCG3	Secretogranin-3	1.96331	1849	18
SSAPPITPECRQVLK	P05060	CHGB	Secretogranin-1;PE-11;GAWK peptide;CCB peptide	1.96376	1850	4
DDASMPLPFDLTDIVSELRGQLLEAKP	Q9C0B1	FTO	Alpha-ketoglutarate-dependent dioxygenase FTO	1.96436	1851	10
FGVIYQK	Q684P5	RAP1GAP2	Rap1 GTPase-activating protein 2	1.96447	1852	3
AKESWEMNSEEK	Q02790	FKBP4	Peptidyl-prolyl cis-trans isomerase FKBP4;Peptidyl-prolyl cis-trans isomerase FKBP4, N-terminally processed	1.96452	1853	34
AETEERVSMVK	Q6P995	FAM171B	Protein FAM171B	1.96531	1854	2
MWEVLESTTQTK	Q01082	SPTBN1	Spectrin beta chain, non-erythrocytic 1	1.96535	1855	102
LDVSFQRACQCEGK	Q8N9F7	GDPD1	Lysophospholipase D GDPD1	1.96573	1856	7
TNPPLIQEKPAK	P78344	EIF4G2	Eukaryotic translation initiation factor 4 gamma 2	1.966	1857	21
SLVLDGPAALDGK	Q96QZ7	MAGI1	Membrane-associated guanylate kinase, WW and PDZ domain-containing protein 1	1.96616	1858	6
SHKSPADIVK	Q9Y376	CAB39	Calcium-binding protein 39	1.9666	1859	8
TGEEDEEEFFCNRAK	P49792	RANBP2	E3 SUMO-protein ligase RanBP2	1.9669	1860	17
GEAGAGAGASGGPEASPEAEVVK	Q9BTY7	HGH1	Protein HGH1 homolog	1.96728	1861	1
AAAMDVDTPSGTNSGAGK	P62877	RBX1	E3 ubiquitin-protein ligase RBX1 (EC 2.3.2.27) (EC 2.3.2.32) (E3 ubiquitin-protein transferase RBX1) (Protein ZYP) (RING finger protein 75) (RING-box protein 1) (Rbx1) (Regulator of cullins 1) (ROC1) [Cleaved into: E3 ubiquitin-protein ligase RBX1, N-terminally processed (E3 ubiquitin-protein transferase RBX1, N-terminally processed)]	1.96729	1862	3
SEPNLHPVLMSEAPWNTRAK	O94805	ACTL6B	Actin-like protein 6B	1.96738	1863	5
ISLAPTDVK	Q8WWM7	ATXN2L	Ataxin-2-like protein	1.96755	1864	7
LIQQQLEK	Q9Y5M8	SRPRB	Signal recognition particle receptor subunit beta	1.96781	1865	4
ATQCHGSTGQCWCVDKYGNELAGSRK	Q08629	SPOCK1	Testican-1	1.96787	1866	10
NFDSLESLISAIQGDIEEAKK	Q969G6	RFK	Riboflavin kinase	1.9679	1867	5
LAAAGRVK	P11137	MAP2	Microtubule-associated protein 2	1.96806	1868	83
GHEFYNPQK	P78406	RAE1	mRNA export factor	1.96814	1869	7
IIELSQTTAK	O15394	NCAM2	Neural cell adhesion molecule 2	1.96823	1870	18
SIQGDGEGDGDLK	Q9H115	NAPB	Beta-soluble NSF attachment protein	1.96826	1871	18
LDPAQSASRENLLEEQGSIALRQEQIDNQYHSLLELGEK	Q13813	SPTAN1	Spectrin alpha chain, non-erythrocytic 1 (Alpha-II spectrin) (Fodrin alpha chain) (Spectrin, non-erythroid alpha subunit)	1.96858	1872	127
QACGFEYTSK	Q13616	CUL1	Cullin-1	1.96865	1873	12
LNRQQTDMAVNWAGGLHHAK	Q92769	HDAC2	Histone deacetylase 2	1.96877	1874	10
VSWEEVK	P12081	HARS	Histidine--tRNA ligase, cytoplasmic	1.96889	1875	19
NNLASCYLK	Q07866	KLC1	Kinesin light chain 1;Kinesin light chain 4;Kinesin light chain 2	1.96893	1876	37
TSTTSSMVASAEQPRGNVDEELSK	P41236	PPP1R2	Protein phosphatase inhibitor 2	1.96904	1877	8
EGQWDCSACLVQNEGSSTK	P49792	RANBP2	E3 SUMO-protein ligase RanBP2	1.96919	1878	17
TTLLNYILTEQHSK	Q9BRT8	CBWD1	COBW domain-containing protein 1;COBW domain-containing protein 2;COBW domain-containing protein 5;COBW domain-containing protein 3;COBW domain-containing protein 6	1.96932	1879	2
YDAIARQGQSK	Q13573	SNW1	SNW domain-containing protein 1	1.96938	1880	8
VSVIQDFVK	Q9UFW8	CGGBP1	CGG triplet repeat-binding protein 1	1.96944	1881	3
VESLESLYFTPIPARSQAPLESSLDSLGDVFLDSGRK	Q14980	NUMA1	Nuclear mitotic apparatus protein 1	1.96971	1882	22
LWWADQVSEK	Q07954	LRP1	Prolow-density lipoprotein receptor-related protein 1;Low-density lipoprotein receptor-related protein 1 85 kDa subunit;Low-density lipoprotein receptor-related protein 1 515 kDa subunit;Low-density lipoprotein receptor-related protein 1 intracellular domain	1.96974	1883	11
AGADGGTPTDRYNSYNRPRPK	Q9UPT8	ZC3H4	Zinc finger CCCH domain-containing protein 4	1.96998	1884	2
TALPAQSAATLPARTQETPSAQMEGFLNRK	Q01082	SPTBN1	Spectrin beta chain, non-erythrocytic 1	1.97001	1885	102
KLVVVGDGACGK	P62745	RHOB	Rho-related GTP-binding protein RhoB	1.97047	1886	11
LLREGEHGLDEHK	Q9P260	KIAA1468	RAB11-binding protein RELCH (LisH domain and HEAT repeat-containing protein KIAA1468) (RAB11 binding and LisH domain, coiled-coil and HEAT repeat-containing) (RAB11-binding protein containing LisH, coiled-coil, and HEAT repeats)	1.97051	1887	8
DISAPKPGPLK	Q14008	CKAP5	Cytoskeleton-associated protein 5	1.97076	1888	49
EGEDMIAEEHFGSEK	Q01082	SPTBN1	Spectrin beta chain, non-erythrocytic 1 (Beta-II spectrin) (Fodrin beta chain) (Spectrin, non-erythroid beta chain 1)	1.97093	1889	102
LNEVSSDANRENAAAESGSESSSQEATPEK	Q9H6Z4	RANBP3	Ran-binding protein 3	1.97095	1890	5
VFVSRHSATFSSIVK	Q66K74	MAP1S	Microtubule-associated protein 1S	1.97095	1891	7
KAEAAASALADADADLEERLK	O43633	CHMP2A	Charged multivesicular body protein 2a	1.97101	1892	4
TVLNYLQSSGK	Q9NZJ4	SACS	Sacsin	1.97108	1893	9
SFFSFAK	Q9HCJ6	VAT1L	Synaptic vesicle membrane protein VAT-1 homolog-like	1.97126	1894	17
IRRIPLTICFPEYK	P19086	GNAZ	Guanine nucleotide-binding protein G	1.97151	1895	5
FALTTKIPDTK	Q9Y4K4	MAP4K5	Mitogen-activated protein kinase kinase kinase kinase 5	1.97176	1896	2
LQDGNHLLFQQVPMVEIDGMK	O15217	GSTA4	Glutathione S-transferase A4	1.97197	1897	2
FAERVAEVKPK	Q9Y4D1	DAAM1	Disheveled-associated activator of morphogenesis 1	1.97213	1898	11
SGRSLNEELGDEDSEKK	O14924	RGS12	Regulator of G-protein signaling 12	1.97238	1899	1
IKPVVDSLWALEEVK	Q9HCJ6	VAT1L	Synaptic vesicle membrane protein VAT-1 homolog-like	1.9724	1900	17
VAFTTRIYHPNINSNGSICLDILRSQWSPALTISK	P61077	UBE2D3	Ubiquitin-conjugating enzyme E2 D3	1.97247	1901	3
AIAHYEQSADYYKGEESNSSANK	Q9H115	NAPA	Alpha-soluble NSF attachment protein;Beta-soluble NSF attachment protein	1.9725	1902	18
GFGDVGEAK	Q14157	UBAP2L	Ubiquitin-associated protein 2-like	1.97283	1903	5
AEVAEKQATDVKPK	P46821	MAP1B	Microtubule-associated protein 1B	1.97312	1904	121
SIFERLRNFDSPK	Q6PCE3	PGM2L1	Glucose 1,6-bisphosphate synthase	1.97336	1905	23
SGLTPLHLAAQEDRVNVAEVLVNQGAHVDAQTK	Q12955	ANK3	Ankyrin-3	1.97345	1906	17
QQELDLAAEQHRK	O75962	TRIO	Triple functional domain protein	1.97445	1907	22
YTEMDYARAGNK	Q9UKD2	MRTO4	mRNA turnover protein 4 homolog	1.97466	1908	2
VDSPTVNTTLRSLGALYRRQGK	Q9H0B6	KLC2	Kinesin light chain 2	1.97471	1909	10
LVEEHLDSEIQK	O14530	TXNDC9	Thioredoxin domain-containing protein 9	1.9748	1910	6
AGSFITGIDVTSK	Q53F19	C17orf85	Uncharacterized protein C17orf85	1.97587	1911	3
AAVESDTEFWDK	Q8IYB4	PEX5L	PEX5-related protein	1.97625	1912	2
RIEAEEAIK	Q12926	ELAVL2	ELAV-like protein 2;ELAV-like protein 4;ELAV-like protein 3	1.97695	1913	11
RISAEGVDIVLDCLCGDNTGK	Q9HCJ6	VAT1L	Synaptic vesicle membrane protein VAT-1 homolog-like	1.97775	1914	17
IIENELEGFGIRLNSKPPNIGFK	Q92597	DRG1	Protein NDRG1	1.97775	1915	1
KTDDVEAMSSQPALALDERK	P46821	MAP1B	Microtubule-associated protein 1B;MAP1B heavy chain;MAP1 light chain LC1	1.9778	1916	121
TQPILDILLK	Q9Y376	CAB39	Calcium-binding protein 39	1.97837	1917	8
DLGLSVLDVSARK	Q9Y5F9	PCDHGB6	Protocadherin gamma-B6	1.9784	1918	1
VLALLDVPDKSQEK	Q9NX62	IMPAD1	Inositol monophosphatase 3	1.97849	1919	3
TLEQQENFEEVARSK	Q12955	ANK3	Ankyrin-3	1.97851	1920	17
LEDDRNSLQAAK	Q5JRA6	MIA3	Melanoma inhibitory activity protein 3	1.97875	1921	8
DENERASVSPMDEPVPDSESPIEK	P46821	MAP1B	Microtubule-associated protein 1B;MAP1B heavy chain;MAP1 light chain LC1	1.97875	1922	121
VEEAEPEEFVVEK	Q13185	CBX3	Chromobox protein homolog 3	1.97888	1923	8
GQDSIEPVPGQK	Q9NR50	EIF2B3	Translation initiation factor eIF-2B subunit gamma	1.97893	1924	7
TSRALVADSHPESERISMRQSK	Q01082	SPTBN1	Spectrin beta chain, non-erythrocytic 1	1.97912	1925	102
ALLDSLNEVSSALLELVPWRAREGLEK	Q03001	DST	Dystonin	1.97929	1926	78
YATGENTVFVDTK	Q96SU4	OSBPL9	Oxysterol-binding protein-related protein 9	1.97931	1927	3
IATITTTHTPSQQGTQETRNTTKPK	Q96QZ7	MAGI1	Membrane-associated guanylate kinase, WW and PDZ domain-containing protein 1	1.98028	1928	6
DTSCLAEQWSGK	Q9BT09	CNPY3	Protein canopy homolog 3	1.98075	1929	5
YFLPFELACQSK	Q9Y6D6	ARFGEF1	Brefeldin A-inhibited guanine nucleotide-exchange protein 1	1.98081	1930	10
LSSEFVFNNPNIK	Q9BUE6	ISCA1	Iron-sulfur cluster assembly 1 homolog, mitochondrial	1.98084	1931	2
RASHKPTYENLQK	Q9Y530	OARD1	ADP-ribose glycohydrolase OARD1	1.98131	1932	2
LFVSRHSARFSPEVPGQK	P46821	MAP1B	Microtubule-associated protein 1B;MAP1B heavy chain;MAP1 light chain LC1	1.98132	1933	121
YHMQRCIDSGLWVPNSK	Q16543	CDC37	Hsp90 co-chaperone Cdc37;Hsp90 co-chaperone Cdc37, N-terminally processed	1.98161	1934	14
LYQEVEIASVDAFQGREK	Q92900	UPF1	Regulator of nonsense transcripts 1	1.98191	1935	11
TERSRRLLDDISNGYDDSEDGGHTLGDPSYSYETTEK	P46821	MAP1B	Microtubule-associated protein 1B;MAP1B heavy chain;MAP1 light chain LC1	1.98243	1936	121
AQIVRLLQERTGK	O75110	ATP9A	Probable phospholipid-transporting ATPase IIA	1.98249	1937	6
SEPEPVYIDEDK	O75886	STAM2	Signal transducing adapter molecule 2	1.98344	1938	4
SDDSDSSLSEVLRGIISPVGGAK	O75037	KIF21B	Kinesin-like protein KIF21B	1.98346	1939	21
STSAPQMSPGSSDNQSSSPQPAQQK	Q14157	UBAP2L	Ubiquitin-associated protein 2-like	1.98371	1940	5
MDYGEELRSPITSLTPGESK	Q9BT88	SYT11	Synaptotagmin-11	1.98378	1941	2
LLAAIDDIDRPKR	Q96JG6	CCDC132	Coiled-coil domain-containing protein 132	1.98431	1942	1
SSTTVSSFANSKPGSAK	Q13620	CUL4B	Cullin-4B	1.98455	1943	11
IWDPTPSHTPAGAATPGRGDTPGHATPGHGGATSSARK	O75533	SF3B1	Splicing factor 3B subunit 1	1.98497	1944	31
VHKQLVRDNADLRCELPKLEK	O60282	KIF5C	Kinesin heavy chain isoform 5C;Kinesin-1 heavy chain;Kinesin heavy chain isoform 5A	1.98529	1945	79
SYTLTTGMDLVVK	Q9BW83	IFT27	Intraflagellar transport protein 27 homolog	1.98592	1946	4
ENLMPREELARLFPNLPELIEIHNSWCEAMKK	O15085	ARHGEF11	Rho guanine nucleotide exchange factor 11	1.98593	1947	6
AEELAARQRVREK	Q04323	UBXN1	UBX domain-containing protein 1	1.9862	1948	3
IDPVNGQITTIAVLDRESPNVK	P19022	CDH2	Cadherin-2	1.9873	1949	5
HTGSGEDESGVPVLVTSESRK	Q01484	ANK2	Ankyrin-2	1.98763	1950	122
LHDTFGFVDEDVFFQLSAVK	Q8IX12	CCAR1	Cell division cycle and apoptosis regulator protein 1	1.98807	1951	11
AIVDSVAVEEQERERRRQVVEK	Q9Y2G0	EFR3B	Protein EFR3 homolog B	1.98815	1952	2
RDLQLLSQFLKHPQK	Q9Y653	GPR56	G-protein coupled receptor 56;GPR56 N-terminal fragment;GPR56 C-terminal fragment	1.98815	1953	6
RVMAAIEK	Q4VC05	BCL7A	B-cell CLL/lymphoma 7 protein family member A	1.98821	1954	4
AQQNNVEHKVETFSGVYK	P62081	RPS7	40S ribosomal protein S7	1.98826	1955	14
VLKEQAPDSVEGLLNALRFTTK	Q9H0Q0	FAM49A	Protein FAM49A	1.98841	1956	4
SQSRHRAEAPPLEREDSGTFSLGK	O75569	PRKRA	Interferon-inducible double-stranded RNA-dependent protein kinase activator A (PKR-associated protein X) (PKR-associating protein X) (Protein activator of the interferon-induced protein kinase) (Protein kinase, interferon-inducible double-stranded RNA-dependent activator)	1.98857	1957	8
SFDDEESVDGNRPSSAASAFKVPAPK	O75122	CLASP2	CLIP-associating protein 2	1.98864	1958	27
QGELENYVSDGYK	Q9UQB8	BAIAP2	Brain-specific angiogenesis inhibitor 1-associated protein 2	1.98868	1959	3
ADRESRYEEEEEQSRSMSRK	Q9Y5B9	SUPT16H	FACT complex subunit SPT16	1.98868	1960	18
LYFRDLPIPLITYDAYPK	P15882	CHN1	N-chimaerin	1.98912	1961	3
KANIRNMSVIAHVDHGK	P13639	EEF2	Elongation factor 2	1.98921	1962	44
RFSLFGK	Q01082	SPTBN1	Spectrin beta chain, non-erythrocytic 1	1.98996	1963	102
GSSLLYRK	Q9H902	REEP1	Receptor expression-enhancing protein 1	1.98999	1964	4
NLPEIMNITEVKK	Q9Y3C4	TPRKB	EKC/KEOPS complex subunit TPRKB	1.99002	1965	1
SYVDRHMESLSQSK	Q96F86	EDC3	Enhancer of mRNA-decapping protein 3	1.9902	1966	5
VTVDTGVIPASEEK	O60841	EIF5B	Eukaryotic translation initiation factor 5B	1.99025	1967	21
VERLEVALKEAKERVSDFEK	Q96CV9	OPTN	Optineurin	1.99025	1968	9
LEQLARRFDRK	Q01082	SPTBN1	Spectrin beta chain, non-erythrocytic 1;Spectrin beta chain, erythrocytic	1.9905	1969	102
SPELLARYCDSLLK	Q13616	CUL1	Cullin-1	1.99059	1970	12
ALGSDLDSSLASLVGNLGISGTTTKK	O60641	SNAP91	Clathrin coat assembly protein AP180	1.99069	1971	17
AQPARPPPPAQPGEIGEAIAK	O94875	SORBS2	Sorbin and SH3 domain-containing protein 2	1.99091	1972	3
VLGIESHHDFLVK	Q9UH62	ARMCX3	Armadillo repeat-containing X-linked protein 3	1.99139	1973	3
KLQFSLK	P20290	BTF3	Transcription factor BTF3	1.99146	1974	5
AELVLIDEDDEK	Q8IXS6	PALM2	Paralemmin-2	1.99152	1975	3
SEYTQPTPIQCQGVPVALSGRDMIGIAK	Q86XP3	DDX42	ATP-dependent RNA helicase DDX42	1.99166	1976	11
AYTNFDAERDALNIETAIKTK	P07355	ANXA2	Annexin A2;Putative annexin A2-like protein	1.99173	1977	22
QLEQSEKDLVKQAK	Q7L099	RUFY3	Protein RUFY3	1.99229	1978	26
KRGAPPSSNIEDFHGLLPK	P43243	MATR3	Matrin-3	1.99254	1979	26
DYPLRPPK	P62253	UBE2G1	Ubiquitin-conjugating enzyme E2 G1 (EC 2.3.2.23) (E2 ubiquitin-conjugating enzyme G1) (E217K) (UBC7) (Ubiquitin carrier protein G1) (Ubiquitin-protein ligase G1) [Cleaved into: Ubiquitin-conjugating enzyme E2 G1, N-terminally processed]	1.99295	1980	4
NITQRGNVAK	Q9Y6X1	SERP1	Stress-associated endoplasmic reticulum protein 1	1.99305	1981	1
LQRSEQAVAQLEEEK	Q9H0B6	KLC2	Kinesin light chain 2	1.99312	1982	10
ISQPSDINTFSLVEQLPGK	O00750	PIK3C2B	Phosphatidylinositol 4-phosphate 3-kinase C2 domain-containing subunit beta	1.99351	1983	2
GAREENSGLLQELEELRK	P30622	CLIP1	CAP-Gly domain-containing linker protein 1	1.99383	1984	16
ARYPHLGQKPGGSDFLRK	P56211	ARPP19	cAMP-regulated phosphoprotein 19	1.99408	1985	5
FAEASEEAVSVQRSMQETVNK	P30622	CLIP1	CAP-Gly domain-containing linker protein 1	1.99408	1986	16
NQCCPICNMTFSSPVVAQSHYLGK	Q9UL40	ZNF346	Zinc finger protein 346	1.99415	1987	1
HVVFGQVIK	Q08752	PPID	Peptidyl-prolyl cis-trans isomerase D	1.99456	1988	14
FGLLDQDLSNIGPAYDNQK	Q9UBL3	ASH2L	Set1/Ash2 histone methyltransferase complex subunit ASH2	1.99504	1989	4
VNDFLAEIFKK	Q14008	CKAP5	Cytoskeleton-associated protein 5	1.99511	1990	49
LEELKESILADK	O75832	PSMD10	26S proteasome non-ATPase regulatory subunit 10	1.99521	1991	7
QFDSPMPSPFQGGSFTLPLDVMK	P11137	MAP2	Microtubule-associated protein 2	1.99694	1992	83
SCGSSSHENRPLDLLHK	Q7Z6Z7	HUWE1	E3 ubiquitin-protein ligase HUWE1	1.99701	1993	32
SLSALGNVISALAEGTKTHVPYRDSK	O60282	KIF5C	Kinesin heavy chain isoform 5C	1.99776	1994	79
LDRANAEIAQVRGK	O95359	TACC2	Transforming acidic coiled-coil-containing protein 2	1.99831	1995	7
LAPAQYIRYTPSQQGVAFNSGAK	Q13573	SNW1	SNW domain-containing protein 1	1.99892	1996	8
TATFAISILQQLEIEFK	Q14240	EIF4A2	Eukaryotic initiation factor 4A-II	1.99902	1997	15
VYTITPLLSDNREK	P32121	ARRB2	Beta-arrestin-2	1.99914	1998	5
ADVFHVLVIDLGGGTLDVSLLNK	P48723	HSPA13	Heat shock 70 kDa protein 13	1.99914	1999	12
[truncated: 24,449 more rows]

## Sheet: WT iNeuron protein half-lives
Accession	Gene Symbol	Protein name	Average Half-lives (day)	Rank
O94986	CEP152	Centrosomal protein of 152 kDa	0.8078	1
Q9HAF1	MEAF6	Chromatin modification-related protein MEAF6	0.897026	2
Q9UNZ5	C19orf53	Leydig cell tumor 10 kDa protein homolog	0.951872	3
Q13491	GPM6B	Neuronal membrane glycoprotein M6-b	0.953733	4
Q7LFL8	CXXC5	CXXC-type zinc finger protein 5	0.977044	5
Q92538	GBF1	Golgi-specific brefeldin A-resistance guanine nucleotide exchange factor 1	0.981941	6
P29120	PCSK1	Neuroendocrine convertase 1	0.983367	7
Q9P291	ARMCX1	Armadillo repeat-containing X-linked protein 1	1.00247	8
O75592	MYCBP2	E3 ubiquitin-protein ligase MYCBP2	1.00734	9
Q9NYR9	NKIRAS2	NF-kappa-B inhibitor-interacting Ras-like protein 2	1.01074	10
O00767	SCD	Acyl-CoA desaturase	1.01117	11
Q9H5H4	ZNF768	Zinc finger protein 768	1.03096	12
Q09472	EP300	Histone acetyltransferase p300;CREB-binding protein	1.03591	13
Q69YU5	BRAWNIN	Protein BRAWNIN	1.03625	14
O14559	ARHGAP33	Rho GTPase-activating protein 33	1.07037	15
O00303	EIF3F	Eukaryotic translation initiation factor 3 subunit F	1.0895	16
Q9BQ70	TCF25	Transcription factor 25	1.0897	17
Q53QV2	LBH	Protein LBH	1.08995	18
Q92544	TM9SF4	Transmembrane 9 superfamily member 4	1.09022	19
Q14562	DHX8	ATP-dependent RNA helicase DHX8	1.09048	20
Q9GZU8	FAM192A	Protein FAM192A	1.09573	21
Q92917	GPKOW	G patch domain and KOW motifs-containing protein	1.10411	22
Q12789	GTF3C1	General transcription factor 3C polypeptide 1	1.11686	23
P61244	MAX	Protein max	1.12777	24
Q8WW22	DNAJA4	DnaJ homolog subfamily A member 4	1.13591	25
P46527	CDKN1B	Cyclin-dependent kinase inhibitor 1B	1.13686	26
Q9Y657	SPIN1	Spindlin-1	1.14835	27
Q68EM7	ARHGAP17	Rho GTPase-activating protein 17	1.14844	28
Q9NYS0	NKIRAS1	NF-kappa-B inhibitor-interacting Ras-like protein 1	1.15689	29
Q6P6C2	ALKBH5	RNA demethylase ALKBH5	1.16139	30
Q9BZL1	UBL5	Ubiquitin-like protein 5	1.17038	31
O43303	CCP110	Centriolar coiled-coil protein of 110 kDa	1.1737	32
Q8N5G2	TMEM57	Macoilin	1.17708	33
O60216	RAD21	Double-strand-break repair protein rad21 homolog	1.17887	34
Q14119	VEZF1	Vascular endothelial zinc finger 1	1.19637	35
C9JLW8	FAM195B	Protein FAM195B	1.19805	36
Q8N128	FAM177A1	Protein FAM177A1	1.19863	37
A2AJT9	CXorf23	Uncharacterized protein CXorf23	1.19873	38
O95166	GABARAP	Gamma-aminobutyric acid receptor-associated protein	1.20039	39
Q8NFC6	BOD1L1	Biorientation of chromosomes in cell division protein 1-like 1	1.2069	40
Q9GZR7	DDX24	ATP-dependent RNA helicase DDX24	1.21003	41
Q9H2F5	EPC1	Enhancer of polycomb homolog 1	1.22462	42
O75391	SPAG7	Sperm-associated antigen 7	1.22668	43
Q8WVK2	SNRNP27	U4/U6.U5 small nuclear ribonucleoprotein 27 kDa protein	1.23216	44
Q9BQ52	ELAC2	Zinc phosphodiesterase ELAC protein 2	1.23255	45
Q96E17	RAB3C	Ras-related protein Rab-3C	1.23533	46
Q96D09	GPRASP2	G-protein coupled receptor-associated sorting protein 2	1.25688	47
O60885	BRD4	Bromodomain-containing protein 4	1.25818	48
Q9BQ61	TRIR	Telomerase RNA component interacting RNase	1.26032	49
Q96T23	RSF1	Remodeling and spacing factor 1	1.27001	50
Q7Z7K0	CMC1	COX assembly mitochondrial protein homolog	1.2724	51
Q53T59	HS1BP3	HCLS1-binding protein 3	1.27758	52
O94813	SLIT2	Slit homolog 2 protein;Slit homolog 2 protein N-product;Slit homolog 2 protein C-product	1.28139	53
Q86WR0	CCDC25	Coiled-coil domain-containing protein 25	1.28419	54
Q9Y385	UBE2J1	Ubiquitin-conjugating enzyme E2 J1	1.29019	55
Q9NZ72	STMN3	Stathmin-3	1.29688	56
Q9UPW8	UNC13A	Protein unc-13 homolog A	1.30156	57
Q9UFW8	CGGBP1	CGG triplet repeat-binding protein 1	1.30557	58
P15104	GLUL	Glutamine synthetase	1.3058	59
O95996	APC2	Adenomatous polyposis coli protein 2	1.30694	60
P29558	RBMS1	RNA-binding motif, single-stranded-interacting protein 1	1.30923	61
Q14684	RRP1B	Ribosomal RNA processing protein 1 homolog B	1.31201	62
Q96QD9	FYTTD1	UAP56-interacting factor	1.31619	63
Q9Y6X9	MORC2	MORC family CW-type zinc finger protein 2	1.31773	64
Q9Y467	SALL2	Sal-like protein 2	1.3217	65
O15226	NKRF	NF-kappa-B-repressing factor	1.32237	66
Q4J6C6	PREPL	Prolyl endopeptidase-like	1.32881	67
O76031	CLPX	ATP-dependent Clp protease ATP-binding subunit clpX-like, mitochondrial	1.33047	68
Q5JR59	MTUS2	Microtubule-associated tumor suppressor candidate 2	1.33093	69
Q9ULJ6	ZMIZ1	Zinc finger MIZ domain-containing protein 1	1.33242	70
Q9UPP5	KIAA1107	Uncharacterized protein KIAA1107	1.33365	71
Q86YP4	GATAD2A	Transcriptional repressor p66-alpha	1.34525	72
Q14CS0	UBXN2B	UBX domain-containing protein 2B	1.35053	73
Q96G28	CFAP36	Cilia- and flagella-associated protein 36	1.36482	74
P49790	NUP153	Nuclear pore complex protein Nup153	1.36518	75
O00255	SCG2	Menin	1.36692	76
P57723	PCBP4	Poly	1.36886	77
P16519	PCSK2	Neuroendocrine convertase 2	1.37104	78
Q12816	TRO	Trophinin	1.37274	79
Q29RF7	PDS5A	Sister chromatid cohesion protein PDS5 homolog A	1.37588	80
Q9UQF2	MAPK8IP1	C-Jun-amino-terminal kinase-interacting protein 1	1.38672	81
Q9NYB0	TERF2IP	Telomeric repeat-binding factor 2-interacting protein 1	1.38715	82
P10644	PRKAR1A	cAMP-dependent protein kinase type I-alpha regulatory subunit;cAMP-dependent protein kinase type I-alpha regulatory subunit, N-terminally processed	1.39021	83
Q99496	RNF2	E3 ubiquitin-protein ligase RING2	1.3936	84
Q8NBJ4	GOLM1	Golgi membrane protein 1	1.39421	85
O60869	EDF1	Endothelial differentiation-related factor 1	1.39475	86
Q7L311	ARMCX2	Armadillo repeat-containing X-linked protein 2	1.40137	87
P34903	GABRA3	Gamma-aminobutyric acid receptor subunit alpha-3	1.40207	88
Q8WU90	ZC3H15	Zinc finger CCCH domain-containing protein 15	1.403	89
Q9NX70	MED29	Mediator of RNA polymerase II transcription subunit 29	1.41084	90
Q9BQE4	VIMP	Selenoprotein S	1.41711	91
Q13901	C1D	Nuclear nucleic acid-binding protein C1D	1.42666	92
P48651	PTDSS1	Phosphatidylserine synthase 1	1.4311	93
Q9H9B1	EHMT1	Histone-lysine N-methyltransferase EHMT1	1.43552	94
Q53HC0	CCDC92	Coiled-coil domain-containing protein 92	1.43648	95
Q96PU4	UHRF2	E3 ubiquitin-protein ligase UHRF2	1.43949	96
Q96NC0	ZMAT2	Zinc finger matrin-type protein 2	1.44128	97
P49116	NR2C2	Nuclear receptor subfamily 2 group C member 2	1.44454	98
Q9H7L9	SUDS3	Sin3 histone deacetylase corepressor complex component SDS3	1.4451	99
Q8WVZ9	KBTBD7	Kelch repeat and BTB domain-containing protein 7	1.44677	100
Q96HU1	SGSM3	Small G protein signaling modulator 3	1.44973	101
Q9UG63	ABCF2	ATP-binding cassette sub-family F member 2	1.4498	102
Q76I76	SSH2	Protein phosphatase Slingshot homolog 2	1.45342	103
P48729	CSNK1A1	Casein kinase I isoform alpha;Casein kinase I isoform alpha-like	1.45603	104
O96001	PPP1R17	Protein phosphatase 1 regulatory subunit 17	1.45646	105
Q7Z7E8	UBE2Q1	Ubiquitin-conjugating enzyme E2 Q1	1.45881	106
Q14789	GOLGB1	Golgin subfamily B member 1	1.46075	107
Q96JN0	LCOR	Ligand-dependent corepressor	1.46246	108
Q9HBU6	ETNK1	Ethanolamine kinase 1	1.46715	109
Q8N0Z6	TTC5	Tetratricopeptide repeat protein 5	1.4773	110
Q9NY72	SCN3B	Sodium channel subunit beta-3	1.4816	111
Q9NXR8	ING3	Inhibitor of growth protein 3	1.48583	112
P61962	DCAF7	DDB1- and CUL4-associated factor 7	1.49378	113
Q9BWQ8	FAIM2	Protein lifeguard 2	1.49533	114
O14775	GNB5	Guanine nucleotide-binding protein subunit beta-5	1.49708	115
Q96RN5	MED15	Mediator of RNA polymerase II transcription subunit 15	1.50007	116
P28069	POU1F1	Pituitary-specific positive transcription factor 1	1.50273	117
O43719	HTATSF1	HIV Tat-specific factor 1	1.50472	118
Q8TBA6	GOLGA5	Golgin subfamily A member 5	1.51574	119
O96028	WHSC1	Histone-lysine N-methyltransferase NSD2	1.5276	120
Q96P16	RPRD1A	Regulation of nuclear pre-mRNA domain-containing protein 1A	1.52783	121
Q9Y6V0	PCLO	Protein piccolo	1.52831	122
O94880	PHF14	PHD finger protein 14	1.53169	123
Q14978	NOLC1	Nucleolar and coiled-body phosphoprotein 1	1.53584	124
Q01851	POU4F1	POU domain, class 4, transcription factor 1	1.53737	125
Q9BW61	DDA1	DET1- and DDB1-associated protein 1	1.5392	126
Q9ULB1	NRXN1	Neurexin-1	1.55286	127
Q9UIS9	MBD1	Methyl-CpG-binding domain protein 1	1.55988	128
O96033	MOCS2	Molybdopterin synthase sulfur carrier subunit	1.56105	129
Q9Y4F5	CEP170B	Centrosomal protein of 170 kDa protein B	1.56498	130
O00213	APBB1	Amyloid beta A4 precursor protein-binding family B member 1	1.56534	131
P27037	ACVR2A	Activin receptor type-2A	1.56712	132
Q9NYV4	CDK12	Cyclin-dependent kinase 12	1.56829	133
P43378	PTPN9	Tyrosine-protein phosphatase non-receptor type 9	1.56839	134
Q8N5H7	SH2D3C	SH2 domain-containing protein 3C	1.56851	135
A5PKW4	PSD	PH and SEC7 domain-containing protein 1	1.57023	136
Q9Y320	TMX2	Thioredoxin-related transmembrane protein 2	1.57046	137
Q8NFY4	SEMA6D	Semaphorin-6D	1.57742	138
P81274	GPSM2	G-protein-signaling modulator 2	1.58628	139
Q02446	SP4	Transcription factor Sp4	1.59408	140
P50402	EMD	Emerin	1.60125	141
O94868	FCHSD2	F-BAR and double SH3 domains protein 2	1.60401	142
Q9UIL1	SCOC	Short coiled-coil protein	1.60966	143
O14545	TRAFD1	TRAF-type zinc finger domain-containing protein 1	1.61012	144
Q969V6	MKL1	MKL/myocardin-like protein 1;Myocardin;MKL/myocardin-like protein 2	1.61652	145
Q12840	KIF5A	Kinesin heavy chain isoform 5A	1.61747	146
Q9UQR0	SCML2	Sex comb on midleg-like protein 2	1.61968	147
Q8WUA2	PPIL4	Peptidyl-prolyl cis-trans isomerase-like 4	1.62525	148
P05067	APP	Amyloid-beta precursor protein	1.62571	149
O95817	BAG3	BAG family molecular chaperone regulator 3	1.62606	150
O60739	EIF1B	Eukaryotic translation initiation factor 1b	1.63015	151
P56937	HSD17B7	3-keto-steroid reductase/17-beta-hydroxysteroid dehydrogenase 7	1.63492	152
Q12955	ANK3	Ankyrin-3	1.6363	153
Q9BYH1	SEZ6L	Seizure 6-like protein	1.63644	154
O76071	CIAO1	Probable cytosolic iron-sulfur protein assembly protein CIAO1	1.63664	155
Q8NDI1	EHBP1	EH domain-binding protein 1	1.63986	156
P51784	USP11	Ubiquitin carboxyl-terminal hydrolase 11	1.64254	157
O75940	SMNDC1	Survival of motor neuron-related-splicing factor 30	1.64285	158
Q9NW07	ZNF358	Zinc finger protein 358	1.64488	159
Q9NVH0	EXD2	Exonuclease 3-5 domain-containing protein 2	1.64628	160
Q86U70	LDB1	LIM domain-binding protein 1	1.64932	161
Q9Y6W3	CAPN7	Calpain-7	1.64934	162
Q9ULU4	ZMYND8	Protein kinase C-binding protein 1	1.65342	163
Q7Z3K3	POGZ	Pogo transposable element with ZNF domain	1.65413	164
Q9Y530	OARD1	O-acetyl-ADP-ribose deacetylase 1	1.6548	165
P08138	NGFR	Tumor necrosis factor receptor superfamily member 16	1.65826	166
P78332	RBM6	RNA-binding protein 6	1.66007	167
Q9Y2H5	PLEKHA6	Pleckstrin homology domain-containing family A member 6	1.66235	168
Q9NX55	HYPK	Huntingtin-interacting protein K	1.66431	169
Q9NWU2	GID8	Glucose-induced degradation protein 8 homolog	1.66506	170
O14974	PPP1R12A	Protein phosphatase 1 regulatory subunit 12A	1.6685	171
P60880	SNAP25	Synaptosomal-associated protein 25	1.67084	172
Q9P2W9	STX18	Syntaxin-18	1.67202	173
Q8N490	PNKD	Probable hydrolase PNKD	1.67329	174
Q86VY4	TSPYL5	Testis-specific Y-encoded-like protein 5	1.6739	175
O00159	MYO1C	Unconventional myosin-Ic	1.67477	176
O95167	NDUFA3	NADH dehydrogenase [ubiquinone] 1 alpha subcomplex subunit 3	1.67662	177
O15155	BET1	BET1 homolog	1.67666	178
Q68E01	INTS3	Integrator complex subunit 3	1.67722	179
Q8IZQ1	WDFY3	WD repeat and FYVE domain-containing protein 3	1.67772	180
Q05901	CHRNB3	Neuronal acetylcholine receptor subunit beta-3	1.67932	181
Q96N66	MBOAT7	Lysophospholipid acyltransferase 7	1.68178	182
Q5TCQ9	MAGI3	Membrane-associated guanylate kinase, WW and PDZ domain-containing protein 3	1.68181	183
P27707	DCK	Deoxycytidine kinase	1.6849	184
Q6PD74	AAGAB	Alpha- and gamma-adaptin-binding protein p34	1.68662	185
Q96BR5	COA7	Cytochrome c oxidase assembly factor 7	1.69082	186
Q99622	C12orf57	Protein C10	1.69274	187
P52292	KPNA2	Importin subunit alpha-1	1.69739	188
P05060	CHGB	Secretogranin-1	1.70063	189
P55081	MFAP1	Microfibrillar-associated protein 1	1.70138	190
Q92733	PRCC	Proline-rich protein PRCC	1.70226	191
Q86VQ1	GLCCI1	Glucocorticoid-induced transcript 1 protein	1.70249	192
O15234	CASC3	Protein CASC3	1.70663	193
Q9H2P0	ADNP	Activity-dependent neuroprotector homeobox protein	1.71093	194
Q9UL54	TAOK2	Serine/threonine-protein kinase TAO2	1.7129	195
Q96A49	SYAP1	Synapse-associated protein 1	1.71304	196
P19022	CDH2	Cadherin-2;Cadherin-4	1.71349	197
Q9UBL6	CPNE7	Copine-7	1.71385	198
Q06210	GFPT1	Glutamine--fructose-6-phosphate aminotransferase [isomerizing] 1	1.71405	199
Q8WYP5	AHCTF1	Protein ELYS	1.71519	200
P61925	PKIA	cAMP-dependent protein kinase inhibitor alpha	1.71929	201
Q9Y5Q9	GTF3C3	General transcription factor 3C polypeptide 3	1.71937	202
P20337	RAB3B	Ras-related protein Rab-3B	1.72017	203
Q7Z417	NUFIP2	Nuclear fragile X mental retardation-interacting protein 2	1.72045	204
Q9BY77	POLDIP3	Polymerase delta-interacting protein 3	1.72277	205
Q8IVM0	CCDC50	Coiled-coil domain-containing protein 50	1.73019	206
Q14118	DAG1	Dystroglycan;Alpha-dystroglycan;Beta-dystroglycan	1.73041	207
Q5VTR2	RNF20	E3 ubiquitin-protein ligase BRE1A	1.73348	208
P98077	SHC2	SHC-transforming protein 2;SHC-transforming protein 1	1.73533	209
Q4VC05	BCL7A	B-cell CLL/lymphoma 7 protein family member A	1.73683	210
Q13573	SNW1	SNW domain-containing protein 1	1.74288	211
Q9UPT6	MAPK8IP3	C-Jun-amino-terminal kinase-interacting protein 3	1.74738	212
Q9BUE6	ISCA1	Iron-sulfur cluster assembly 1 homolog, mitochondrial	1.75097	213
Q96JP5	ZFP91	E3 ubiquitin-protein ligase ZFP91	1.75386	214
O43752	STX6	Syntaxin-6	1.75665	215
Q9H1P3	OSBPL2	Oxysterol-binding protein-related protein 2	1.75707	216
Q9H425	C1orf198	Uncharacterized protein C1orf198	1.76196	217
Q6P158	DHX57	Putative ATP-dependent RNA helicase DHX57	1.7627	218
Q13610	PWP1	Periodic tryptophan protein 1 homolog	1.7628	219
Q6Y7W6	GIGYF2	PERQ amino acid-rich with GYF domain-containing protein 2	1.7642	220
Q96EK5	KIAA1279	KIF1-binding protein	1.76482	221
Q9Y2I1	NISCH	Nischarin	1.76905	222
Q96HJ3	CCDC34	Coiled-coil domain-containing protein 34	1.76916	223
Q14692	BMS1	Ribosome biogenesis protein BMS1 homolog	1.77037	224
P28370	SMARCA1	Probable global transcription activator SNF2L1	1.77533	225
Q7L4I2	RSRC2	Arginine/serine-rich coiled-coil protein 2	1.77873	226
P13995	MTHFD2	Bifunctional methylenetetrahydrofolate dehydrogenase/cyclohydrolase, mitochondrial;NAD-dependent methylenetetrahydrofolate dehydrogenase;Methenyltetrahydrofolate cyclohydrolase	1.77953	227
O43741	PRKAB2	5-AMP-activated protein kinase subunit beta-2	1.78096	228
Q14966	ZNF638	Zinc finger protein 638	1.78762	229
O95359	TACC2	Transforming acidic coiled-coil-containing protein 2	1.79164	230
Q9H4W6	EBF3	Transcription factor COE3;Transcription factor COE4	1.79375	231
Q9Y5M8	SRPRB	Signal recognition particle receptor subunit beta	1.79674	232
Q9NYI0	PSD3	PH and SEC7 domain-containing protein 3	1.79701	233
Q9NVC6	MED17	Mediator of RNA polymerase II transcription subunit 17	1.79756	234
Q9H1A7	POLR2J3	DNA-directed RNA polymerase II subunit RPB11-b2	1.7994	235
O60231	DHX16	Putative pre-mRNA-splicing factor ATP-dependent RNA helicase DHX16	1.79945	236
Q9HD26	GOPC	Golgi-associated PDZ and coiled-coil motif-containing protein	1.79947	237
Q9NXV2	KCTD5	BTB/POZ domain-containing protein KCTD5	1.79958	238
Q9BRD0	BUD13	BUD13 homolog	1.7998	239
Q9H6T3	RPAP3	RNA polymerase II-associated protein 3	1.79987	240
P24928	POLR2A	DNA-directed RNA polymerase II subunit RPB1	1.80393	241
Q9NRA8	EIF4ENIF1	Eukaryotic translation initiation factor 4E transporter	1.80646	242
Q9Y4X5	ARIH1	E3 ubiquitin-protein ligase ARIH1	1.80997	243
O60524	NEMF	Nuclear export mediator factor NEMF	1.81114	244
P20290	BTF3	Transcription factor BTF3	1.81362	245
Q9NXE4	SMPD4	Sphingomyelin phosphodiesterase 4	1.81375	246
O43310	CTIF	CBP80/20-dependent translation initiation factor	1.81418	247
Q6UXK2	ISLR2	Immunoglobulin superfamily containing leucine-rich repeat protein 2	1.81782	248
P29320	EPHA3	Ephrin type-A receptor 3;Ephrin type-A receptor 6	1.81826	249
Q16143	SNCB	Beta-synuclein	1.82261	250
P60520	GABARAPL2	Gamma-aminobutyric acid receptor-associated protein-like 2	1.82634	251
Q5SZQ8	CELF3	CUGBP Elav-like family member 3	1.82735	252
Q8TB72	PUM2	Pumilio homolog 2	1.8297	253
Q9Y237	PIN4	Peptidyl-prolyl cis-trans isomerase NIMA-interacting 4	1.83167	254
P56270	MAZ	Myc-associated zinc finger protein	1.83224	255
O95716	RAB3D	Ras-related protein Rab-3D	1.83658	256
O75553	DAB1	Disabled homolog 1	1.83686	257
Q96T83	SLC9A7	Sodium/hydrogen exchanger 7	1.83826	258
Q7L3B6	CDC37L1	Hsp90 co-chaperone Cdc37-like 1	1.83856	259
P10645	CHGA	Chromogranin-A	1.84071	260
Q9Y6K8	AK5	Adenylate kinase isoenzyme 5	1.84424	261
Q9UQN3	CHMP2B	Charged multivesicular body protein 2b	1.84754	262
Q9H6U6	BCAS3	Breast carcinoma-amplified sequence 3	1.85603	263
Q8N9I9	DTX3	Probable E3 ubiquitin-protein ligase DTX3	1.85636	264
P16035	TIMP2	Metalloproteinase inhibitor 2	1.85886	265
Q969S0	SLC35B4	UDP-xylose and UDP-N-acetylglucosamine transporter	1.86025	266
P62491	RAB11A	Ras-related protein Rab-11A;Ras-related protein Rab-11B	1.8609	267
Q15814	TBCC	Tubulin-specific chaperone C	1.86156	268
O14807	MRAS	Ras-related protein M-Ras	1.8646	269
P61077	UBE2D3	Ubiquitin-conjugating enzyme E2 D3	1.86558	270
Q6P4E1	CASC4	Protein CASC4	1.87143	271
P41208	CETN2	Centrin-2	1.87154	272
O75190	DNAJB6	DnaJ homolog subfamily B member 6	1.87154	273
Q9UH73	EBF1	Transcription factor COE1;Transcription factor COE3	1.87193	274
P09110	ACAA1	3-ketoacyl-CoA thiolase, peroxisomal	1.87483	275
Q9H0R8	GABARAPL1	Gamma-aminobutyric acid receptor-associated protein-like 1	1.8759	276
Q96PQ0	SORCS2	VPS10 domain-containing receptor SorCS2	1.87822	277
P50750	CDK9	Cyclin-dependent kinase 9	1.87985	278
Q8NEN9	PDZD8	PDZ domain-containing protein 8	1.88524	279
Q9Y2S6	TMA7	Translation machinery-associated protein 7	1.88731	280
Q7LBR1	CHMP1B	Charged multivesicular body protein 1b	1.8882	281
Q24JP5	TMEM132A	Transmembrane protein 132A	1.88856	282
Q9BQI7	PSD2	PH and SEC7 domain-containing protein 2	1.89321	283
Q9H444	CHMP4B	Charged multivesicular body protein 4b	1.89321	284
P17026	ZNF22	Zinc finger protein 22	1.89682	285
Q9NZJ9	NUDT4	Diphosphoinositol polyphosphate phosphohydrolase 2 (DIPP-2) (EC 3.6.1.52) (Diadenosine 5',5'''-P1,P6-hexaphosphate hydrolase 2) (Nucleoside diphosphate-linked moiety X motif 4) (Nudix motif 4)	1.8969	286
Q14444	CAPRIN1	Caprin-1	1.8993	287
Q01780	EXOSC10	Exosome component 10	1.90221	288
Q9BT88	SYT11	Synaptotagmin-11	1.90227	289
O95490	ADGRL2	Adhesion G protein-coupled receptor L2	1.9045	290
Q9BWF3	RBM4	RNA-binding protein 4	1.90452	291
P62256	UBE2H	Ubiquitin-conjugating enzyme E2 H	1.90626	292
O00541	PES1	Pescadillo homolog	1.90718	293
P52294	KPNA1	Importin subunit alpha-5;Importin subunit alpha-5, N-terminally processed	1.90897	294
O75165	DNAJC13	DnaJ homolog subfamily C member 13	1.91075	295
Q9Y2G0	EFR3B	Protein EFR3 homolog B	1.91453	296
Q9Y2I7	PIKFYVE	1-phosphatidylinositol 3-phosphate 5-kinase	1.91514	297
Q9UPA5	BSN	Protein bassoon	1.91653	298
Q9NVX7	KBTBD4	Kelch repeat and BTB domain-containing protein 4	1.92008	299
Q7Z6E9	RBBP6	E3 ubiquitin-protein ligase RBBP6	1.9243	300
Q13492	PICALM	Phosphatidylinositol-binding clathrin assembly protein	1.925	301
Q96CP2	FLYWCH2	FLYWCH family member 2	1.92503	302
Q9BZE4	GTPBP4	Nucleolar GTP-binding protein 1	1.9254	303
O75937	DNAJC8	DnaJ homolog subfamily C member 8	1.9262	304
P51513	NOVA1	RNA-binding protein Nova-1	1.92622	305
Q9BRT8	CBWD1	COBW domain-containing protein 1;COBW domain-containing protein 2;COBW domain-containing protein 5;COBW domain-containing protein 3;COBW domain-containing protein 6	1.92908	306
Q9BV86	NTMT1	N-terminal Xaa-Pro-Lys N-methyltransferase 1;N-terminal Xaa-Pro-Lys N-methyltransferase 1, N-terminally processed	1.93562	307
Q96AY4	TTC28	Tetratricopeptide repeat protein 28	1.93596	308
Q99700	ATXN2	Ataxin-2	1.94047	309
Q13542	EIF4EBP2	Eukaryotic translation initiation factor 4E-binding protein 2	1.94138	310
O00566	MPHOSPH10	U3 small nucleolar ribonucleoprotein protein MPP10	1.94138	311
Q8IYB1	MB21D2	Protein MB21D2	1.94456	312
Q9UMZ2	SYNRG	Synergin gamma	1.94656	313
Q7Z739	YTHDF3	YTH domain-containing family protein 2	1.95054	314
P62993	GRB2	Growth factor receptor-bound protein 2	1.95135	315
Q86UR5	RIMS1	Regulating synaptic membrane exocytosis protein 1	1.95369	316
Q14318	FKBP8	Peptidyl-prolyl cis-trans isomerase FKBP8	1.95409	317
Q6P995	FAM171B	Protein FAM171B	1.95432	318
Q8IYB4	PEX5L	PEX5-related protein	1.95537	319
Q96D46	NMD3	60S ribosomal export protein NMD3	1.95858	320
Q9HBF4	ZFYVE1	Zinc finger FYVE domain-containing protein 1	1.96169	321
Q14416	GRM2	Metabotropic glutamate receptor 2	1.96233	322
Q96KR1	ZFR	Zinc finger RNA-binding protein	1.96409	323
Q9UHC6	CNTNAP2	Contactin-associated protein-like 2	1.96551	324
Q9BTY7	HGH1	Protein HGH1 homolog	1.96728	325
Q99996	AKAP9	A-kinase anchor protein 9	1.97081	326
Q8WVI7	PPP1R1C	Protein phosphatase 1 regulatory subunit 1C	1.97221	327
O14924	RGS12	Regulator of G-protein signaling 12	1.97238	328
Q99576	TSC22D3	TSC22 domain family protein 3	1.97284	329
Q92597	DRG1	Protein NDRG1	1.97775	330
Q9Y5F9	PCDHGB6	Protocadherin gamma-B6	1.9784	331
Q01581	HMGCS1	Hydroxymethylglutaryl-CoA synthase, cytoplasmic (HMG-CoA synthase) (EC 2.3.3.10) (3-hydroxy-3-methylglutaryl coenzyme A synthase)	1.98051	332
Q8NEY1	NAV1	Neuron navigator 1	1.98118	333
Q6IN85	SMEK1	Serine/threonine-protein phosphatase 4 regulatory subunit 3A;Serine/threonine-protein phosphatase 4 regulatory subunit 3B	1.98147	334
Q13796	SHROOM2	Protein Shroom2	1.98186	335
Q8NC96	NECAP1	Adaptin ear-binding coat-associated protein 1	1.98269	336
Q96JG6	CCDC132	Coiled-coil domain-containing protein 132	1.98431	337
Q8WXX5	DNAJC9	DnaJ homolog subfamily C member 9	1.98757	338
Q15437	SEC23B	Protein transport protein Sec23B	1.98792	339
Q9Y3C4	TPRKB	EKC/KEOPS complex subunit TPRKB	1.99002	340
O43252	PAPSS1	Bifunctional 3'-phosphoadenosine 5'-phosphosulfate synthase 1	1.99156	341
Q9BR01	SULT4A1	Sulfotransferase 4A1	1.99191	342
Q9Y6X1	SERP1	Stress-associated endoplasmic reticulum protein 1	1.99305	343
P20336	RAB3A	Ras-related protein Rab-3A	1.99313	344
P18887	XRCC1	DNA repair protein XRCC1	1.99313	345
Q9UL40	ZNF346	Zinc finger protein 346	1.99415	346
Q9UPW5	AGTPBP1	Cytosolic carboxypeptidase 1	1.99543	347
Q14157	UBAP2L	Ubiquitin-associated protein 2-like	1.99574	348
Q8IWS0	PHF6	PHD finger protein 6	1.99624	349
O75787	ATP6AP2	Renin receptor	1.99809	350
O15523	DDX3Y	ATP-dependent RNA helicase DDX3Y	1.99871	351
Q9Y496	KIF3A	Kinesin-like protein KIF3A	2.00047	352
Q9NPQ8	RIC8A	Synembryn-A	2.00181	353
Q9NS69	TOMM22	Mitochondrial import receptor subunit TOM22 homolog	2.00363	354
Q9BX40	LSM14B	Protein LSM14 homolog B	2.00397	355
O95864	FADS2	Acyl-CoA 6-desaturase	2.00409	356
Q9UHR5	SAP30BP	SAP30-binding protein	2.00544	357
O00750	PIK3C2B	Phosphatidylinositol 4-phosphate 3-kinase C2 domain-containing subunit beta	2.00572	358
Q9BZF3	OSBPL6	Oxysterol-binding protein-related protein 6	2.00879	359
Q16566	CAMK4	Calcium/calmodulin-dependent protein kinase type IV	2.00986	360
P58400	NRXN1	Neurexin-1-beta	2.01006	361
Q9UBB4	ATXN10	Ataxin-10	2.01206	362
Q93045	STMN2	Stathmin-2	2.0124	363
Q5T5Y3	CAMSAP1	Calmodulin-regulated spectrin-associated protein 1	2.01409	364
Q6PJT7	ZC3H14	Zinc finger CCCH domain-containing protein 14	2.01451	365
Q53F19	C17orf85	Uncharacterized protein C17orf85	2.01547	366
Q9P2F8	SIPA1L2	Signal-induced proliferation-associated 1-like protein 2	2.01854	367
Q13823	GNL2	Nucleolar GTP-binding protein 2	2.02212	368
O15217	GSTA4	Glutathione S-transferase A4	2.02215	369
O75153	CLUH	Clustered mitochondria protein homolog	2.02261	370
Q96H79	ZC3HAV1L	Zinc finger CCCH-type antiviral protein 1-like	2.02291	371
Q9UKD2	MRTO4	mRNA turnover protein 4 homolog	2.02393	372
Q9Y4G8	RAPGEF2	Rap guanine nucleotide exchange factor 2	2.02656	373
Q9BV19	C1orf50	Uncharacterized protein C1orf50	2.02806	374
P18615	NELFE	Negative elongation factor E	2.02912	375
P45983	MAPK8	Mitogen-activated protein kinase 8;Mitogen-activated protein kinase 10	2.0296	376
O96005	CLPTM1	Cleft lip and palate transmembrane protein 1	2.0319	377
Q8NF37	LPCAT1	Lysophosphatidylcholine acyltransferase 1	2.03237	378
O43924	PDE6D	Retinal rod rhodopsin-sensitive cGMP 3,5-cyclic phosphodiesterase subunit delta	2.03249	379
Q5PSV4	BRMS1L	Breast cancer metastasis-suppressor 1-like protein	2.03315	380
Q9NUM3	SLC39A9	Zinc transporter ZIP9	2.03678	381
Q9H9C1	VIPAS39	Spermatogenesis-defective protein 39 homolog	2.03814	382
Q9Y5A9	YTHDF2	YTH domain-containing family protein 2	2.03985	383
Q9Y4K4	MAP4K5	Mitogen-activated protein kinase kinase kinase kinase 5	2.04268	384
Q92667	AKAP1	A-kinase anchor protein 1, mitochondrial	2.04508	385
P51553	IDH3G	Isocitrate dehydrogenase [NAD] subunit gamma, mitochondrial	2.04648	386
P21399	ACO1	Cytoplasmic aconitate hydratase	2.04791	387
Q9HA65	TBC1D17	TBC1 domain family member 17	2.05179	388
P60059	SEC61G	Protein transport protein Sec61 subunit gamma	2.05201	389
Q13332	PTPRS	Receptor-type tyrosine-protein phosphatase S	2.05448	390
Q9BRX2	PELO	Protein pelota homolog	2.05729	391
Q9BUL8	PDCD10	Programmed cell death protein 10	2.05825	392
Q9Y2G8	DNAJC16	DnaJ homolog subfamily C member 16	2.06352	393
Q96NT1	NAP1L5	Nucleosome assembly protein 1-like 5	2.06392	394
Q9BR61	ACBD6	Acyl-CoA-binding domain-containing protein 6	2.06706	395
V9GYD0	ARL2-SNX15	ARL2-SNX15 readthrough (NMD candidate)	2.07	396
Q9Y6N7	ROBO1	Roundabout homolog 1	2.0701	397
Q6PL24	TMED8	Protein TMED8	2.07117	398
P36897	TGFBR1	TGF-beta receptor type-1	2.07301	399
Q5VSL9	STRIP1	Striatin-interacting protein 1	2.07302	400
Q9H4A6	GOLPH3	Golgi phosphoprotein 3	2.08098	401
Q9BSD7	NTPCR	Cancer-related nucleoside-triphosphatase	2.08392	402
O95319	CELF2	CUGBP Elav-like family member 2;CUGBP Elav-like family member 1	2.08617	403
Q5T6F2	UBAP2	Ubiquitin-associated protein 2	2.08875	404
P25490	YY1	Transcriptional repressor protein YY1	2.09319	405
Q9UJ04	TSPYL4	Testis-specific Y-encoded-like protein 4	2.09442	406
O75379	VAMP4	Vesicle-associated membrane protein 4	2.09753	407
Q9NUQ7	UFSP2	Ufm1-specific protease 2	2.10011	408
Q96CN9	GCC1	GRIP and coiled-coil domain-containing protein 1	2.10034	409
Q9Y4C2	TCAF1	TRPM8 channel-associated factor 1	2.10218	410
Q9NVG8	TBC1D13	TBC1 domain family member 13	2.10435	411
Q13330	MTA1	Metastasis-associated protein MTA1	2.10588	412
O95163	IKBKAP	Elongator complex protein 1	2.10673	413
Q8TD30	GPT2	Alanine aminotransferase 2	2.10678	414
O43491	EPB41L2	Band 4.1-like protein 2	2.10706	415
Q9ULK0	GRID1	Glutamate receptor ionotropic, delta-1 (GluD1) (GluR delta-1 subunit)	2.11115	416
P35222	CTNNB1	Catenin beta-1	2.11193	417
Q9Y6A9	SPCS1	Signal peptidase complex subunit 1	2.11397	418
Q7RTP6	MICAL3	Protein-methionine sulfoxide oxidase MICAL3	2.11412	419
Q9UKX7	NUP50	Nuclear pore complex protein Nup50	2.12171	420
Q96SB4	SRPK1	SRSF protein kinase 1	2.12232	421
Q9BZC1	CELF4	CUGBP Elav-like family member 4	2.12514	422
P29350	PTPN6	Tyrosine-protein phosphatase non-receptor type 6	2.12777	423
Q07817	BCL2L1	Bcl-2-like protein 1	2.12855	424
P68106	FKBP1B	Peptidyl-prolyl cis-trans isomerase FKBP1B	2.12859	425
O43290	SART1	U4/U6.U5 tri-snRNP-associated protein 1	2.12922	426
P61289	PSME3	Proteasome activator complex subunit 3	2.13188	427
Q9P0U4	CXXC1	CXXC-type zinc finger protein 1	2.13209	428
Q9HC52	CBX8	Chromobox protein homolog 8	2.13346	429
Q96K76	USP47	Ubiquitin carboxyl-terminal hydrolase 47	2.13443	430
Q9Y520	PRRC2C	Protein PRRC2C	2.13637	431
Q6PKG0	LARP1	La-related protein 1	2.13741	432
O14976	GAK	Cyclin-G-associated kinase	2.13924	433
Q9UNW9	NOVA1	RNA-binding protein Nova-1;RNA-binding protein Nova-2	2.13986	434
Q9P2B4	CTTNBP2NL	CTTNBP2 N-terminal-like protein	2.14013	435
Q13951	CBFB	Core-binding factor subunit beta	2.14018	436
Q8WWQ0	PHIP	PH-interacting protein	2.14085	437
Q9HCJ6	VAT1L	Synaptic vesicle membrane protein VAT-1 homolog-like	2.14228	438
Q9NQ86	TRIM36	E3 ubiquitin-protein ligase TRIM36	2.14608	439
P18509	ADCYAP1	Pituitary adenylate cyclase-activating polypeptide;PACAP-related peptide;Pituitary adenylate cyclase-activating polypeptide 27;Pituitary adenylate cyclase-activating polypeptide 38	2.14796	440
Q86YS7	C2CD5	C2 domain-containing protein 5	2.14841	441
P51003	PAPOLA	Poly	2.15019	442
Q5T4D3	TMTC4	Protein O-mannosyl-transferase TMTC4	2.15048	443
Q8IV38	ANKMY2	Ankyrin repeat and MYND domain-containing protein 2	2.15165	444
Q14202	ZMYM3	Zinc finger MYM-type protein 3	2.15477	445
Q9BTC0	DIDO1	Death-inducer obliterator 1	2.15571	446
Q96J01	THOC3	THO complex subunit 3	2.15598	447
Q9Y295	DRG1	Developmentally-regulated GTP-binding protein 1	2.15621	448
Q14197	ICT1	Peptidyl-tRNA hydrolase ICT1, mitochondrial	2.15855	449
Q49A26	GLYR1	Putative oxidoreductase GLYR1	2.15943	450
Q86XP3	DDX42	ATP-dependent RNA helicase DDX42	2.15953	451
O60271	SPAG9	C-Jun-amino-terminal kinase-interacting protein 4	2.16089	452
Q9Y608	LRRFIP2	Leucine-rich repeat flightless-interacting protein 2	2.16259	453
A0A024R1R8	hCG_2014768	Coiled-coil domain-containing protein 72	2.17	454
P62253	UBE2G1	Ubiquitin-conjugating enzyme E2 G1 (EC 2.3.2.23) (E2 ubiquitin-conjugating enzyme G1) (E217K) (UBC7) (Ubiquitin carrier protein G1) (Ubiquitin-protein ligase G1) [Cleaved into: Ubiquitin-conjugating enzyme E2 G1, N-terminally processed]	2.17054	455
P35269	GTF2F1	General transcription factor IIF subunit 1	2.17136	456
P17600	SYN1	Synapsin-1	2.1722	457
O14578	CIT	Citron Rho-interacting kinase	2.17496	458
Q96TA2	YME1L1	ATP-dependent zinc metalloprotease YME1L1	2.17888	459
Q07954	LRP1	Prolow-density lipoprotein receptor-related protein 1;Low-density lipoprotein receptor-related protein 1 85 kDa subunit;Low-density lipoprotein receptor-related protein 1 515 kDa subunit;Low-density lipoprotein receptor-related protein 1 intracellular domain	2.18185	460
Q8N9M1	C19orf47	Uncharacterized protein C19orf47	2.1823	461
O75152	ZC3H11A	Zinc finger CCCH domain-containing protein 11A	2.18327	462
Q9UH99	SUN2	SUN domain-containing protein 2	2.18467	463
Q08AD1	CAMSAP2	Calmodulin-regulated spectrin-associated protein 2	2.18534	464
Q86TG7	PEG10	Retrotransposon-derived protein PEG10	2.18537	465
Q8IXH7	NELFCD	Negative elongation factor C/D	2.18544	466
Q9H1E5	TMX4	Thioredoxin-related transmembrane protein 4	2.18626	467
Q8IW35	CEP97	Centrosomal protein of 97 kDa	2.18689	468
Q9BXI6	TBC1D10A	TBC1 domain family member 10A	2.18821	469
O75110	ATP9A	Probable phospholipid-transporting ATPase IIA	2.18979	470
Q7Z478	DHX29	ATP-dependent RNA helicase DHX29	2.19025	471
P37108	SRP14	Signal recognition particle 14 kDa protein	2.19272	472
Q969T9	WBP2	WW domain-binding protein 2	2.19401	473
Q12926	ELAVL4	ELAV-like protein 4;ELAV-like protein 2	2.19591	474
O94805	ACTL6B	Actin-like protein 6B	2.19606	475
P31689	DNAJA1	DnaJ homolog subfamily A member 1	2.19637	476
Q9NX62	IMPAD1	Inositol monophosphatase 3	2.19692	477
Q04323	UBXN1	UBX domain-containing protein 1	2.19713	478
Q9BW27	NUP85	Nuclear pore complex protein Nup85	2.19844	479
P63208	SKP1	S-phase kinase-associated protein 1	2.20071	480
O14579	COPE	Coatomer subunit epsilon	2.20739	481
Q16799	RTN1	Reticulon-1	2.20843	482
O75093	SLIT1	Slit homolog 1 protein	2.20881	483
O15083	ERC2	ERC protein 2	2.21019	484
P54753	EPHB3	Ephrin type-B receptor 3	2.21035	485
Q05397	PTK2	Focal adhesion kinase 1	2.21076	486
P83876	TXNL4A	Thioredoxin-like protein 4A	2.21114	487
Q9UJ14	GGT7	Gamma-glutamyltransferase 7;Gamma-glutamyltransferase 7 heavy chain;Gamma-glutamyltransferase 7 light chain	2.22227	488
P42684	ABL2	Abelson tyrosine-protein kinase 2	2.22258	489
O43768	ENSA	Alpha-endosulfine	2.22616	490
P46821	MAP1B	Microtubule-associated protein 1B	2.23037	491
Q96JH7	VCPIP1	Deubiquitinating protein VCIP135	2.23229	492
Q9Y5E7	PCDHB2	Protocadherin beta-2	2.23263	493
P20340	RAB6A	Ras-related protein Rab-6A	2.23425	494
Q96CV9	OPTN	Optineurin	2.23772	495
O75146	HIP1R	Huntingtin-interacting protein 1-related protein	2.23858	496
Q9H902	REEP1	Receptor expression-enhancing protein 1	2.24033	497
P56159	GFRA1	GDNF family receptor alpha-1	2.24186	498
O60828	PQBP1	Polyglutamine-binding protein 1	2.24212	499
Q9Y3B2	EXOSC1	Exosome complex component CSL4	2.244	500
Q92604	LPGAT1	Acyl-CoA:lysophosphatidylglycerol acyltransferase 1	2.24647	501
Q9UN86	G3BP2	Ras GTPase-activating protein-binding protein 2	2.24677	502
Q9HD42	CHMP1A	Charged multivesicular body protein 1a	2.24732	503
Q9H078	CLPB	Caseinolytic peptidase B protein homolog	2.24754	504
A0JP26	POTEB	POTE ankyrin domain family member B2	2.25095	505
Q8N6H7	ARFGAP2	ADP-ribosylation factor GTPase-activating protein 2	2.25183	506
P83916	CBX1	Chromobox protein homolog 1	2.25189	507
O95793	STAU1	Double-stranded RNA-binding protein Staufen homolog 1	2.25248	508
Q9NRW1	RAB6B	Ras-related protein Rab-6B	2.25507	509
P31276	HOXC13	Homeobox protein Hox-C13	2.2568	510
O14530	TXNDC9	Thioredoxin domain-containing protein 9	2.25838	511
Q8NEK8	FAM46D	Protein FAM46D	2.26142	512
Q9UIK5	TMEFF2	Tomoregulin-2	2.26191	513
Q8WWF6	DNAJB3	DnaJ homolog subfamily B member 3;DnaJ homolog subfamily B member 6	2.26207	514
Q9BW62	KATNAL1	Katanin p60 ATPase-containing subunit A-like 1	2.26317	515
O00483	NDUFA4	Cytochrome c oxidase subunit NDUFA4	2.26486	516
Q9H169	STMN4	Stathmin-4	2.27014	517
Q9Y328	NSG2	Neuron-specific protein family member 2	2.27036	518
Q13368	MPP3	MAGUK p55 subfamily member 3	2.27128	519
Q12756	KIF1A	Kinesin-like protein KIF1A	2.2721	520
Q8NEU8	APPL2	DCC-interacting protein 13-beta	2.27597	521
Q9NQC3	RTN4	Reticulon-4	2.27906	522
O76075	CAD	DNA fragmentation factor subunit beta	2.27952	523
Q9ULH0	KIDINS220	Kinase D-interacting substrate of 220 kDa	2.28241	524
Q9NP64	ZCCHC17	Nucleolar protein of 40 kDa	2.28308	525
Q8IUC4	RHPN2	Rhophilin-2	2.2833	526
Q07866	KLC1	Kinesin light chain 1;Kinesin light chain 2	2.28398	527
P23435	CBLN1	Cerebellin-1;Cerebellin;[des-Ser1]-cerebellin	2.28419	528
P37840	SNCA	Alpha-synuclein	2.2852	529
Q9Y4D1	DAAM1	Disheveled-associated activator of morphogenesis 1	2.28747	530
O15394	NCAM2	Neural cell adhesion molecule 2	2.28806	531
O94888	UBXN7	UBX domain-containing protein 7	2.29033	532
Q7L1Q6	BZW1	Basic leucine zipper and W2 domain-containing protein 1	2.29151	533
Q7KZ85	SUPT6H	Transcription elongation factor SPT6	2.29163	534
Q9H2F9	CCDC68	Coiled-coil domain-containing protein 68	2.29268	535
O94772	LY6H	Lymphocyte antigen 6H	2.29408	536
Q70J99	UNC13D	Protein unc-13 homolog D	2.2966	537
Q9Y243	AKT3	RAC-gamma serine/threonine-protein kinase	2.29689	538
Q86TU7	SETD3	Histone-lysine N-methyltransferase setd3	2.2978	539
P52895	AKR1C2	Aldo-keto reductase family 1 member C2	2.30077	540
P26378	ELAVL4	ELAV-like protein 4	2.30192	541
Q96P47	AGAP3	Arf-GAP with GTPase, ANK repeat and PH domain-containing protein 3 (AGAP-3) (CRAM-associated GTPase) (CRAG) (Centaurin-gamma-3) (Cnt-g3) (MR1-interacting protein) (MRIP-1)	2.30226	542
P31751	AKT2	RAC-beta serine/threonine-protein kinase	2.30264	543
Q9NUQ8	ABCF3	ATP-binding cassette sub-family F member 3	2.30657	544
P22307	SCP2	Non-specific lipid-transfer protein	2.30775	545
P30876	POLR2B	DNA-directed RNA polymerase II subunit RPB2	2.30995	546
Q9BRK5	SDF4	45 kDa calcium-binding protein	2.31064	547
Q5TF21	SOGA3	Protein SOGA3	2.311	548
Q6PUV4	CPLX2	Complexin-2	2.31502	549
Q9NPL8	TIMMDC1	Complex I assembly factor TIMMDC1, mitochondrial	2.31515	550
O94776	MTA2	Metastasis-associated protein MTA2	2.31566	551
P41567	EIF1	Eukaryotic translation initiation factor 1	2.31621	552
Q01538	MYT1	Myelin transcription factor 1	2.31697	553
Q9BW83	IFT27	Intraflagellar transport protein 27 homolog	2.31778	554
Q13438	OS9	Protein OS-9	2.32038	555
Q13185	CBX3	Chromobox protein homolog 3	2.32213	556
Q5W0Q7	USPL1	SUMO-specific isopeptidase USPL1	2.32256	557
O75129	ASTN2	Astrotactin-2	2.32331	558
Q92845	KIFAP3	Kinesin-associated protein 3	2.3234	559
Q9UQ26	RIMS2	Regulating synaptic membrane exocytosis protein 2	2.32577	560
Q9BVA0	KATNB1	Katanin p80 WD40 repeat-containing subunit B1	2.32684	561
Q14114	LRP8	Low-density lipoprotein receptor-related protein 8	2.33019	562
Q8N5N7	MRPL50	39S ribosomal protein L50, mitochondrial (L50mt) (MRP-L50) (Mitochondrial large ribosomal subunit protein mL50)	2.33122	563
Q9NUM4	TMEM106B	Transmembrane protein 106B	2.33141	564
Q9Y4P3	TBL2	Transducin beta-like protein 2	2.33558	565
P78540	ARG2	Arginase-2, mitochondrial	2.33636	566
Q9NRV9	HEBP1	Heme-binding protein 1	2.33674	567
P67775	PPP2CA	Serine/threonine-protein phosphatase 2A catalytic subunit alpha isoform	2.33887	568
P18583	SON	Protein SON	2.34004	569
Q12866	MERTK	Tyrosine-protein kinase Mer	2.34097	570
Q6ZRC1	C4orf50	Uncharacterized protein C4orf50	2.34549	571
Q9NVT9	ARMC1	Armadillo repeat-containing protein 1	2.34624	572
P11137	MAP2	Microtubule-associated protein 2	2.3465	573
Q5TCY1	TTBK1	Tau-tubulin kinase 1	2.34799	574
Q8TF05	PPP4R1	Serine/threonine-protein phosphatase 4 regulatory subunit 1	2.3486	575
Q7Z7F0	KIAA0907	UPF0469 protein KIAA0907	2.34948	576
Q96QG7	MTMR9	Myotubularin-related protein 9	2.34992	577
P49458	SRP9	Signal recognition particle 9 kDa protein	2.35015	578
Q9Y287	ITM2B	Integral membrane protein 2B (Immature BRI2) (imBRI2) (Protein E25B) (Transmembrane protein BRI) (Bri) [Cleaved into: BRI2, membrane form (Mature BRI2) (mBRI2); BRI2 intracellular domain (BRI2 ICD); BRI2C, soluble form; Bri23 peptide (Bri2-23) (ABri23) (C-terminal peptide) (P23 peptide)]	2.35053	579
P40855	PEX19	Peroxisomal biogenesis factor 19	2.35206	580
Q96GX2	ATXN7L3B	Ataxin-7-like protein 3B	2.35212	581
P17844	DDX5	Probable ATP-dependent RNA helicase DDX5	2.35436	582
Q969G6	RFK	Riboflavin kinase	2.35454	583
O14994	SYN3	Synapsin-3	2.35671	584
P53701	HCCS	Cytochrome c-type heme lyase	2.35682	585
Q86SQ0	PHLDB2	Pleckstrin homology-like domain family B member 2	2.36005	586
Q9BT23	LIMD2	LIM domain-containing protein 2	2.36059	587
P05771	PRKCB	Protein kinase C beta type	2.36088	588
Q9BWH6	RPAP1	RNA polymerase II-associated protein 1	2.36123	589
Q8N568	DCLK2	Serine/threonine-protein kinase DCLK2	2.36226	590
Q96ST2	IWS1	Protein IWS1 homolog	2.3631	591
Q9Y6K1	DNMT3A	DNA	2.36441	592
P33240	CSTF2	Cleavage stimulation factor subunit 2	2.37012	593
Q86VW0	SESTD1	SEC14 domain and spectrin repeat-containing protein 1	2.37096	594
Q96BH1	RNF25	E3 ubiquitin-protein ligase RNF25	2.37105	595
Q6STE5	SMARCD3	SWI/SNF-related matrix-associated actin-dependent regulator of chromatin subfamily D member 3	2.37326	596
Q9UMR2	DDX19B	ATP-dependent RNA helicase DDX19B;ATP-dependent RNA helicase DDX19A	2.37677	597
O75037	KIF21B	Kinesin-like protein KIF21B	2.38068	598
O43251	RBFOX2	RNA binding protein fox-1 homolog 2	2.38631	599
Q9P2U8	SLC17A6	Vesicular glutamate transporter 2	2.38644	600
Q9Y2W2	WBP11	WW domain-binding protein 11	2.38658	601
P98194	ATP2C1	Calcium-transporting ATPase type 2C member 1	2.38843	602
P09086	POU2F2	POU domain, class 2, transcription factor 2 (Lymphoid-restricted immunoglobulin octamer-binding protein NF-A2) (Octamer-binding protein 2) (Oct-2) (Octamer-binding transcription factor 2) (OTF-2)	2.38847	603
O75061	DNAJC6	Putative tyrosine-protein phosphatase auxilin	2.38878	604
Q9P2K3	RCOR3	REST corepressor 3	2.38896	605
P78559	MAP1A	Microtubule-associated protein 1A	2.38983	606
Q15007	WTAP	Pre-mRNA-splicing regulator WTAP	2.39016	607
O00451	GFRA2	GDNF family receptor alpha-2	2.39064	608
Q15836	VAMP3	Vesicle-associated membrane protein 3;Vesicle-associated membrane protein 2	2.39237	609
P48444	ARCN1	Coatomer subunit delta	2.39265	610
Q15785	TOMM34	Mitochondrial import receptor subunit TOM34	2.3929	611
P53779	MAPK10	Mitogen-activated protein kinase 10;Mitogen-activated protein kinase 9	2.39528	612
Q9UBL3	ASH2L	Set1/Ash2 histone methyltransferase complex subunit ASH2	2.39608	613
P30533	LRPAP1	Alpha-2-macroglobulin receptor-associated protein	2.39783	614
O95104	SCAF4	Splicing factor, arginine/serine-rich 15	2.39797	615
O75914	PAK3	Serine/threonine-protein kinase PAK 3	2.39992	616
P45973	CBX5	Chromobox protein homolog 5	2.40169	617
Q9Y2R0	COA3	Cytochrome c oxidase assembly factor 3 homolog, mitochondrial	2.40206	618
Q8WXA9	SREK1	Splicing regulatory glutamine/lysine-rich protein 1	2.40345	619
Q01484	ANK2	Ankyrin-2	2.40399	620
Q9BRK0	REEP2	Receptor expression-enhancing protein 2	2.40473	621
O60488	ACSL4	Long-chain-fatty-acid--CoA ligase 4	2.40494	622
Q08379	GOLGA2	Golgin subfamily A member 2	2.40708	623
Q9H598	SLC32A1	Vesicular inhibitory amino acid transporter	2.40825	624
Q14919	DRAP1	Dr1-associated corepressor	2.40846	625
A4D161	FAM221A	Protein FAM221A	2.41374	626
Q15750	TAB1	TGF-beta-activated kinase 1 and MAP3K7-binding protein 1	2.41467	627
Q9BPZ2	SPIN2B	Spindlin-2B;Spindlin-2A;Spindlin-3;Spindlin-1	2.41485	628
P86791	CCZ1	Vacuolar fusion protein CCZ1 homolog;Vacuolar fusion protein CCZ1 homolog B	2.41788	629
Q08495	DMTN	Dematin	2.41909	630
Q14699	RFTN1	Raftlin	2.41928	631
Q9Y5Y0	FLVCR1	Feline leukemia virus subgroup C receptor-related protein 1	2.41995	632
Q92890	UFD1L	Ubiquitin fusion degradation protein 1 homolog	2.4215	633
Q8IVL0	NAV3	Neuron navigator 3	2.42312	634
Q9H4A3	WNK1	Serine/threonine-protein kinase WNK1	2.42332	635
O75503	CLN5	Ceroid-lipofuscinosis neuronal protein 5 (Protein CLN5) [Cleaved into: Ceroid-lipofuscinosis neuronal protein 5, secreted form]	2.42347	636
Q9UGR2	ZC3H7B	Zinc finger CCCH domain-containing protein 7B	2.42496	637
Q6PCE3	PGM2L1	Glucose 1,6-bisphosphate synthase	2.42567	638
P41743	PRKCI	Protein kinase C iota type	2.4263	639
Q9H7D7	WDR26	WD repeat-containing protein 26	2.42989	640
Q16620	NTRK2	BDNF/NT-3 growth factors receptor	2.43165	641
Q9P121	NTM	Neurotrimin	2.43175	642
Q6P996	PDXDC1	Pyridoxal-dependent decarboxylase domain-containing protein 1	2.43356	643
Q5VU43	PDE4DIP	Myomegalin	2.43591	644
O00193	C11orf58	Small acidic protein	2.43627	645
O94919	ENDOD1	Endonuclease domain-containing 1 protein	2.43707	646
Q15714	TSC22D1	TSC22 domain family protein 1	2.43717	647
P07711	CTSL	Procathepsin L	2.43758	648
Q5JUX0	SPIN3	Spindlin-3	2.43872	649
Q16576	RBBP7	Histone-binding protein RBBP7	2.43926	650
O43665	RGS10	Regulator of G-protein signaling 10	2.4429	651
Q8WXA3	RUFY2	RUN and FYVE domain-containing protein 2	2.44424	652
Q5VUM1	SDHAF4	Succinate dehydrogenase assembly factor 4, mitochondrial	2.44626	653
P28328	PAF1	Peroxisome biogenesis factor 2	2.4468	654
Q96SU4	OSBPL9	Oxysterol-binding protein-related protein 9	2.44761	655
Q9ULP0	NDRG4	Protein NDRG4	2.45437	656
Q6IQ22	RAB12	Ras-related protein Rab-12	2.4558	657
Q9NX40	OCIAD1	OCIA domain-containing protein 1	2.45603	658
Q9NP97	DYNLRB1	Dynein light chain roadblock-type 1	2.45904	659
Q9UNT1	RABL2B	Rab-like protein 2B	2.4592	660
Q96I25	RBM17	Splicing factor 45	2.46274	661
Q04206	RELA	Transcription factor p65	2.46395	662
Q9HAV4	XPO5	Exportin-5	2.46421	663
P41240	CSK	Tyrosine-protein kinase CSK	2.46664	664
Q14839	CHD4	Chromodomain-helicase-DNA-binding protein 4	2.46878	665
Q9ULJ8	PPP1R9A	Neurabin-1	2.47113	666
Q3KQU3	MAP7D1	MAP7 domain-containing protein 1	2.47139	667
Q7Z3T8	ZFYVE16	Zinc finger FYVE domain-containing protein 16	2.47276	668
P56211	ARPP19	cAMP-regulated phosphoprotein 19	2.47604	669
P23193	TCEA1	Transcription elongation factor A protein 1	2.47784	670
P48539	PCP4	Purkinje cell protein 4	2.47874	671
Q99570	PIK3R4	Phosphoinositide 3-kinase regulatory subunit 4	2.47961	672
P40818	USP8	Ubiquitin carboxyl-terminal hydrolase 8	2.48047	673
O60443	DFNA5	Gasdermin-E (Inversely correlated with estrogen receptor expression 1) (ICERE-1) (Non-syndromic hearing impairment protein 5) [Cleaved into: Gasdermin-E, N-terminal (GSDME-NT); Gasdermin-E, C-terminal (GSDME-CT)]	2.48157	674
Q8WZA9	IRGQ	Immunity-related GTPase family Q protein	2.48189	675
Q9UPT8	ZC3H4	Zinc finger CCCH domain-containing protein 4	2.48193	676
Q14008	CKAP5	Cytoskeleton-associated protein 5	2.48208	677
Q99442	SEC62	Translocation protein SEC62	2.48581	678
P52701	MSH6	DNA mismatch repair protein Msh6	2.48955	679
Q96T51	RUFY1	RUN and FYVE domain-containing protein 1	2.49298	680
O43633	CHMP2A	Charged multivesicular body protein 2a	2.49321	681
O75534	CSDE1	Cold shock domain-containing protein E1	2.49448	682
O00534	VWA5A	von Willebrand factor A domain-containing protein 5A	2.49491	683
Q13153	PAK1	Serine/threonine-protein kinase PAK 1	2.4954	684
Q4V328	GRIPAP1	GRIP1-associated protein 1	2.49611	685
Q13362	PPP2R5C	Serine/threonine-protein phosphatase 2A 56 kDa regulatory subunit gamma isoform	2.49625	686
Q6UUV9	CRTC1	CREB-regulated transcription coactivator 1	2.49636	687
Q92520	FAM3C	Protein FAM3C	2.49893	688
Q96QR8	PURB	Transcriptional activator protein Pur-beta	2.49944	689
Q86UV5	USP48	Ubiquitin carboxyl-terminal hydrolase 48	2.4998	690
Q96M27	PRRC1	Protein PRRC1	2.50234	691
Q8WWM9	CYGB	Cytoglobin	2.50479	692
Q92574	TSC1	Hamartin	2.50591	693
Q96K21	ZFYVE19	Abscission/NoCut checkpoint regulator	2.50645	694
P84074	HPCA	Neuron-specific calcium-binding protein hippocalcin;Hippocalcin-like protein 1	2.50677	695
Q9NYL9	TMOD3	Tropomodulin-3	2.50851	696
Q9GZZ1	NAA50	N-alpha-acetyltransferase 50	2.5093	697
O75380	NDUFS6	NADH dehydrogenase [ubiquinone] iron-sulfur protein 6, mitochondrial	2.50989	698
Q96ME7	ZNF512	Zinc finger protein 512	2.51087	699
O14639	ABLIM1	Actin-binding LIM protein 1	2.51128	700
P06454	PTMA	Prothymosin alpha [Cleaved into: Prothymosin alpha, N-terminally processed; Thymosin alpha-1]	2.51585	701
Q9Y266	NUDC	Nuclear migration protein nudC	2.51668	702
Q9UK76	HN1	Hematological and neurological expressed 1 protein;Hematological and neurological expressed 1 protein, N-terminally processed	2.51747	703
Q96JM3	CHAMP1	Chromosome alignment-maintaining phosphoprotein 1	2.51748	704
O15126	SCAMP1	Secretory carrier-associated membrane protein 1	2.51878	705
Q9NZZ3	CHMP5	Charged multivesicular body protein 5	2.51898	706
Q9UQ16	DNM3	Dynamin-3	2.51927	707
Q9H0C8	ILKAP	Integrin-linked kinase-associated serine/threonine phosphatase 2C	2.51965	708
P63027	VAMP2	Vesicle-associated membrane protein 2 (VAMP-2) (Synaptobrevin-2)	2.52	709
Q9NZT2	OGFR	Opioid growth factor receptor	2.52022	710
Q7L2E3	DHX30	Putative ATP-dependent RNA helicase DHX30	2.52045	711
Q15800	MSMO1	Methylsterol monooxygenase 1	2.5207	712
Q96HJ9	C7orf55	UPF0562 protein C7orf55	2.52085	713
Q7Z6M4	MTERF4	Transcription termination factor 4, mitochondrial;mTERF domain-containing protein 2 processed	2.52181	714
Q9BX66	SORBS1	Sorbin and SH3 domain-containing protein 1	2.52336	715
Q96MW1	CCDC43	Coiled-coil domain-containing protein 43	2.52502	716
Q66K14	TBC1D9B	TBC1 domain family member 9B	2.5251	717
Q8TB96	ITFG1	T-cell immunomodulatory protein	2.52624	718
Q9P287	BCCIP	BRCA2 and CDKN1A-interacting protein	2.5277	719
Q9Y3D0	FAM96B	Mitotic spindle-associated MMXD complex subunit MIP18	2.52811	720
Q9UBB6	NCDN	Neurochondrin	2.52835	721
Q9UEE9	CFDP1	Craniofacial development protein 1	2.5308	722
Q16850	CYP51A1	Lanosterol 14-alpha demethylase	2.53174	723
Q9Y6D9	MAD1L1	Mitotic spindle assembly checkpoint protein MAD1	2.53213	724
P23468	PTPRD	Receptor-type tyrosine-protein phosphatase delta	2.53496	725
Q9UHX1	PUF60	Poly	2.53503	726
Q02641	CACNB1	Voltage-dependent L-type calcium channel subunit beta-1	2.5353	727
Q7Z6K5	ARPIN	Arpin	2.53653	728
P62633	CNBP	Cellular nucleic acid-binding protein	2.53809	729
P52799	EFNB2	Ephrin-B2	2.53868	730
Q9UPQ3	AGAP1	Arf-GAP with GTPase, ANK repeat and PH domain-containing protein 1	2.53872	731
P12004	PCNA	Proliferating cell nuclear antigen	2.53934	732
Q14161	GIT2	ARF GTPase-activating protein GIT2	2.53938	733
P49792	RANBP2	E3 SUMO-protein ligase RanBP2	2.54012	734
Q9Y5K3	PCYT1B	Choline-phosphate cytidylyltransferase B	2.54037	735
Q8NDH6	ICA1L	Islet cell autoantigen 1-like protein	2.54238	736
Q2M2I8	AAK1	AP2-associated protein kinase 1	2.54289	737
P37268	FDFT1	Squalene synthase	2.54295	738
P78362	SRPK2	SRSF protein kinase 2;SRSF protein kinase 2 N-terminal;SRSF protein kinase 2 C-terminal	2.54306	739
Q15858	SCN9A	Sodium channel protein type 9 subunit alpha	2.54362	740
Q9NSK0	KLC4	Kinesin light chain 4	2.54414	741
Q13042	CDC16	Cell division cycle protein 16 homolog	2.54534	742
Q9Y376	CAB39	Calcium-binding protein 39	2.54714	743
O75348	ATP6V1G1	V-type proton ATPase subunit G 1	2.54809	744
O60282	KIF5C	Kinesin heavy chain isoform 5C	2.54869	745
O15042	U2SURP	U2 snRNP-associated SURP motif-containing protein	2.54871	746
P53582	METAP1	Methionine aminopeptidase 1	2.54921	747
Q96PE3	INPP4A	Inositol polyphosphate-4-phosphatase type I A (Inositol polyphosphate 4-phosphatase type I) (Type I inositol 3,4-bisphosphate 4-phosphatase) (EC 3.1.3.66)	2.55247	748
O95429	BAG4	BAG family molecular chaperone regulator 4	2.55295	749
Q6ZU35	KIAA1211	Uncharacterized protein KIAA1211	2.55302	750
Q7Z3B1	NEGR1	Neuronal growth regulator 1	2.55325	751
Q96MX6	WDR92	WD repeat-containing protein 92	2.5547	752
O00505	KPNA3	Importin subunit alpha-4	2.55571	753
P61803	DAD1	Dolichyl-diphosphooligosaccharide--protein glycosyltransferase subunit DAD1	2.55851	754
Q8N7R7	CCNYL1	Cyclin-Y-like protein 1	2.5602	755
O43314	PPIP5K2	Inositol hexakisphosphate and diphosphoinositol-pentakisphosphate kinase 2	2.56164	756
O75335	PPFIA4	Liprin-alpha-4;Liprin-alpha-2	2.56188	757
O43504	LAMTOR5	Ragulator complex protein LAMTOR5	2.56205	758
P37235	HPCAL1	Hippocalcin-like protein 1	2.56251	759
Q8NEZ2	VPS37A	Vacuolar protein sorting-associated protein 37A	2.56265	760
Q9BSJ2	TUBGCP2	Gamma-tubulin complex component 2	2.56328	761
Q9H0B6	KLC2	Kinesin light chain 2	2.56535	762
P22694	PRKACB	cAMP-dependent protein kinase catalytic subunit beta	2.56558	763
P49674	CSNK1E	Casein kinase I isoform epsilon	2.56617	764
Q96CT7	CCDC124	Coiled-coil domain-containing protein 124	2.56659	765
Q9Y673	ALG5	Dolichyl-phosphate beta-glucosyltransferase	2.56679	766
Q96DT0	GRIP1	Galectin-12	2.568	767
Q3V6T2	CCDC88A	Girdin	2.56835	768
Q7L7X3	TAOK1	Serine/threonine-protein kinase TAO1	2.56882	769
O14810	CPLX1	Complexin-1	2.5697	770
P12109	COL6A1	Collagen alpha-1	2.57092	771
Q8NEZ4	KMT2C	Histone-lysine N-methyltransferase 2C	2.57117	772
Q12888	TP53BP1	Tumor suppressor p53-binding protein 1	2.57147	773
Q9H832	UBE2Z	Ubiquitin-conjugating enzyme E2 Z	2.57321	774
O00267	SUPT5H	Transcription elongation factor SPT5	2.5741	775
Q6UXN9	WDR82	WD repeat-containing protein 82	2.57486	776
O15027	SEC16A	Protein transport protein Sec16A	2.57707	777
O60641	SNAP91	Clathrin coat assembly protein AP180	2.57744	778
Q70E73	RAPH1	Ras-associated and pleckstrin homology domains-containing protein 1	2.57811	779
P14923	JUP	Junction plakoglobin	2.57892	780
O75368	SH3BGRL	SH3 domain-binding glutamic acid-rich-like protein	2.57904	781
O43815	STRN	Striatin	2.57906	782
P61960	UFM1	Ubiquitin-fold modifier 1	2.5804	783
Q9UN36	NDRG2	Protein NDRG2	2.58111	784
P49750	YLPM1	YLP motif-containing protein 1	2.58165	785
Q8WW12	PCNP	PEST proteolytic signal-containing nuclear protein	2.58348	786
Q8ND24	RNF214	RING finger protein 214	2.58348	787
Q8IXB1	DNAJC10	DnaJ homolog subfamily C member 10	2.58432	788
P16333	NCK1	Cytoplasmic protein NCK1	2.58748	789
Q6ZNB6	NFXL1	NF-X1-type zinc finger protein NFXL1	2.58821	790
Q96FE5	LINGO1	Leucine-rich repeat and immunoglobulin-like domain-containing nogo receptor-interacting protein 1	2.58854	791
Q96G61	NUDT11	Diphosphoinositol polyphosphate phosphohydrolase 3-beta;Diphosphoinositol polyphosphate phosphohydrolase 3-alpha;Diphosphoinositol polyphosphate phosphohydrolase 2	2.58941	792
O00192	ARVCF	Armadillo repeat protein deleted in velo-cardio-facial syndrome	2.58994	793
Q9NUJ3	TCP11L1	T-complex protein 11-like protein 1	2.59061	794
O14576	DYNC1I1	Cytoplasmic dynein 1 intermediate chain 1	2.59149	795
O14880	MGST3	Microsomal glutathione S-transferase 3	2.59155	796
Q8WWH5	TRUB1	Probable tRNA pseudouridine synthase 1	2.59323	797
O75439	PMPCB	Mitochondrial-processing peptidase subunit beta	2.59696	798
O00571	DDX3X	ATP-dependent RNA helicase DDX3X (EC 3.6.4.13) (CAP-Rf) (DEAD box protein 3, X-chromosomal) (DEAD box, X isoform) (DBX) (Helicase-like protein 2) (HLP2)	2.5977	799
P55345	PRMT2	Protein arginine N-methyltransferase 2	2.60023	800
Q8IVD9	NUDCD3	NudC domain-containing protein 3	2.60112	801
P16870	CPE	Carboxypeptidase E	2.60195	802
Q15005	SPCS2	Signal peptidase complex subunit 2	2.60261	803
Q08629	SPOCK1	Testican-1	2.60276	804
Q9H074	PAIP1	Polyadenylate-binding protein-interacting protein 1	2.60296	805
Q8N6T3	ARFGAP1	ADP-ribosylation factor GTPase-activating protein 1	2.60369	806
Q9NRN7	AASDHPPT	L-aminoadipate-semialdehyde dehydrogenase-phosphopantetheinyl transferase	2.60377	807
Q8TEQ6	GEMIN5	Gem-associated protein 5	2.60502	808
Q96JC1	VPS39	Vam6/Vps39-like protein	2.60564	809
O60341	KDM1A	Lysine-specific histone demethylase 1A	2.60855	810
P16949	STMN1	Stathmin	2.60886	811
Q9H6Z4	RANBP3	Ran-binding protein 3	2.61077	812
Q8WXD2	SCG3	Secretogranin-3	2.61406	813
Q96DA2	RAB39B	Ras-related protein Rab-39B	2.61455	814
Q9UNE7	STUB1	E3 ubiquitin-protein ligase CHIP	2.61461	815
Q04637	EIF4G1	Eukaryotic translation initiation factor 4 gamma 1	2.61509	816
Q8NE71	ABCF1	ATP-binding cassette sub-family F member 1	2.61542	817
O75688	PPM1B	Protein phosphatase 1B	2.61675	818
P49069	CAMLG	Calcium signal-modulating cyclophilin ligand	2.61873	819
Q7Z4S6	KIF21A	Kinesin-like protein KIF21A	2.61876	820
Q8IWQ3	BRSK2	Serine/threonine-protein kinase BRSK2	2.61955	821
Q9Y2X8	UBE2D4	Ubiquitin-conjugating enzyme E2 D4	2.62136	822
P17252	PRKCA	Protein kinase C alpha type	2.62228	823
Q684P5	RAP1GAP2	Rap1 GTPase-activating protein 2	2.62253	824
Q5HYI8	RABL3	Rab-like protein 3	2.62335	825
Q8WXD9	CASKIN1	Caskin-1	2.6243	826
Q6UWE0	LRSAM1	E3 ubiquitin-protein ligase LRSAM1	2.62516	827
Q9NXU5	ARL15	ADP-ribosylation factor-like protein 15	2.62593	828
Q04917	YWHAH	14-3-3 protein eta	2.62757	829
Q9H019	MTFR1L	Mitochondrial fission regulator 1-like	2.62881	830
O60503	ADCY9	Adenylate cyclase type 9	2.62933	831
Q9HB21	PLEKHA1	Pleckstrin homology domain-containing family A member 1	2.63036	832
Q96N67	DOCK7	Dedicator of cytokinesis protein 7	2.63237	833
Q15370	TCEB2	Transcription elongation factor B polypeptide 2	2.63282	834
Q9H4G0	EPB41L1	Band 4.1-like protein 1	2.63482	835
Q14831	GRM7	Metabotropic glutamate receptor 7	2.63632	836
O60573	EIF4E2	Eukaryotic translation initiation factor 4E type 2	2.6376	837
Q9H2H9	SLC38A1	Sodium-coupled neutral amino acid transporter 1	2.63898	838
Q53FP2	TMEM35	Transmembrane protein 35	2.63981	839
Q7L775	EPM2AIP1	EPM2A-interacting protein 1	2.64025	840
Q9NQG6	SMCR7L	Mitochondrial dynamics protein MID51	2.64078	841
O75533	SF3B1	Splicing factor 3B subunit 1	2.64124	842
Q9NP72	RAB18	Ras-related protein Rab-18	2.64236	843
Q9H115	NAPB	Beta-soluble NSF attachment protein	2.64338	844
Q05639	EEF1A2	Elongation factor 1-alpha 2	2.64424	845
P19525	EIF2AK2	Interferon-induced, double-stranded RNA-activated protein kinase	2.64426	846
Q05209	PTPN12	Tyrosine-protein phosphatase non-receptor type 12	2.6449	847
Q9UH62	ARMCX3	Armadillo repeat-containing X-linked protein 3	2.64498	848
Q86UL3	AGPAT6	Glycerol-3-phosphate acyltransferase 4	2.6469	849
P55265	ADAR	Double-stranded RNA-specific adenosine deaminase	2.64888	850
Q9H2U1	DHX36	ATP-dependent RNA helicase DHX36	2.64987	851
Q8WXF7	ATL1	Atlastin-1	2.65018	852
Q9H6K5	PRR36	Proline-rich protein 36	2.65239	853
O43181	NDUFS4	NADH dehydrogenase [ubiquinone] iron-sulfur protein 4, mitochondrial	2.65265	854
Q96SI9	STRBP	Spermatid perinuclear RNA-binding protein	2.65294	855
Q9Y3B4	SF3B6	Splicing factor 3B subunit 6	2.65315	856
P21579	SYT1	Synaptotagmin-1	2.65457	857
Q8NEB9	PIK3C3	Phosphatidylinositol 3-kinase catalytic subunit type 3	2.65758	858
P42858	HTT	Huntingtin	2.66054	859
O15085	ARHGEF11	Rho guanine nucleotide exchange factor 11	2.66059	860
Q8WWM7	ATXN2L	Ataxin-2-like protein	2.6609	861
Q14088	RAB33A	Ras-related protein Rab-33A	2.66138	862
A0FGR8	ESYT2	Extended synaptotagmin-2	2.66163	863
Q99614	TTC1	Tetratricopeptide repeat protein 1	2.66343	864
Q6UWP7	LCLAT1	Lysocardiolipin acyltransferase 1	2.66452	865
Q9ULX6	AKAP8L	A-kinase anchor protein 8-like	2.66678	866
P61956	SUMO2	Small ubiquitin-related modifier 2	2.66685	867
Q15147	PLCB4	1-phosphatidylinositol 4,5-bisphosphate phosphodiesterase beta-4	2.66696	868
Q8IV36	HID1	Protein HID1	2.66698	869
Q9Y6A4	CFAP20	Cilia- and flagella-associated protein 20	2.66899	870
Q9Y678	COPG1	Coatomer subunit gamma-1	2.67029	871
Q9NZN5	ARHGEF12	Rho guanine nucleotide exchange factor 12	2.67068	872
P08243	ASNS	Asparagine synthetase [glutamine-hydrolyzing]	2.67068	873
Q8TDY2	RB1CC1	RB1-inducible coiled-coil protein 1	2.67133	874
Q5VW32	BROX	BRO1 domain-containing protein BROX	2.67216	875
Q15942	ZYX	Zyxin	2.67286	876
Q16531	DDB1	DNA damage-binding protein 1	2.67505	877
Q16512	PKN1	Serine/threonine-protein kinase N1	2.67553	878
Q6QNY1	BLOC1S2	Biogenesis of lysosome-related organelles complex 1 subunit 2	2.67782	879
Q8ND04	SMG8	Protein SMG8	2.67926	880
O75506	HSBP1	Heat shock factor-binding protein 1	2.67993	881
Q32MZ4	LRRFIP1	Leucine-rich repeat flightless-interacting protein 1	2.68049	882
Q15459	SF3A1	Splicing factor 3A subunit 1	2.6828	883
Q9Y371	SH3GLB1	Endophilin-B1	2.68309	884
Q5H9R7	PPP6R3	Serine/threonine-protein phosphatase 6 regulatory subunit 3	2.6838	885
Q9H9S4	CAB39L	Calcium-binding protein 39-like	2.68456	886
P11441	UBL4A	Ubiquitin-like protein 4A	2.68592	887
Q00341	HDLBP	Vigilin	2.68731	888
Q00765	REEP5	Receptor expression-enhancing protein 5	2.68851	889
Q12800	TFCP2	Alpha-globin transcription factor CP2	2.68918	890
P48723	HSPA13	Heat shock 70 kDa protein 13	2.69018	891
P41236	PPP1R2	Protein phosphatase inhibitor 2;Protein phosphatase inhibitor 2-like protein 3	2.69597	892
A8K2U0	A2ML1	Alpha-2-macroglobulin-like protein 1	2.6964	893
Q9UKE5	TNIK	TRAF2 and NCK-interacting protein kinase	2.69708	894
O95260	ATE1	Arginyl-tRNA--protein transferase 1	2.69921	895
O75312	ZPR1	Zinc finger protein ZPR1	2.70058	896
P51532	SMARCA4	Transcription activator BRG1	2.70138	897
O14908	GIPC1	PDZ domain-containing protein GIPC1	2.70205	898
P98175	RBM10	RNA-binding protein 10	2.70245	899
Q96Q05	TRAPPC9	Trafficking protein particle complex subunit 9	2.70562	900
P52757	CHN2	Beta-chimaerin	2.70741	901
Q9H0P0	NT5C3A	Cytosolic 5-nucleotidase 3A	2.70952	902
Q9UJA5	TRMT6	tRNA	2.70968	903
Q6ZVM7	TOM1L2	TOM1-like protein 2	2.7098	904
Q96MU7	YTHDC1	YTH domain-containing protein 1	2.71054	905
P27448	MARK3	MAP/microtubule affinity-regulating kinase 3	2.71154	906
Q01082	SPTBN2	Spectrin beta chain, non-erythrocytic 2;Spectrin beta chain, non-erythrocytic 4;Spectrin beta chain, non-erythrocytic 1	2.71288	907
P30519	HMOX2	Heme oxygenase 2	2.71399	908
Q86VM9	ZC3H18	Zinc finger CCCH domain-containing protein 18	2.71435	909
O15514	POLR2D	DNA-directed RNA polymerase II subunit RPB4	2.71492	910
Q9ULR3	PPM1H	Protein phosphatase 1H	2.71592	911
Q86U44	METTL3	N6-adenosine-methyltransferase 70 kDa subunit	2.7172	912
P46100	ATRX	Transcriptional regulator ATRX	2.71723	913
O95573	ACSL3	Long-chain-fatty-acid--CoA ligase 3	2.7194	914
P63165	SUMO1	Small ubiquitin-related modifier 1	2.7198	915
Q8WUX9	CHMP7	Charged multivesicular body protein 7	2.72229	916
Q5JTV8	TOR1AIP1	Torsin-1A-interacting protein 1	2.72249	917
O60427	FADS1	Fatty acid desaturase 1	2.72449	918
Q8NFQ8	TOR1AIP2	Torsin-1A-interacting protein 2	2.72546	919
Q5VZE5	NAA35	N-alpha-acetyltransferase 35, NatC auxiliary subunit	2.72672	920
Q96CN4	EVI5L	EVI5-like protein	2.73047	921
P43034	PAFAH1B1	Platelet-activating factor acetylhydrolase IB subunit alpha	2.73048	922
Q92913	FGF13	Fibroblast growth factor 13	2.73084	923
P32121	ARRB2	Beta-arrestin-2	2.73103	924
Q96DE0	NUDT16	U8 snoRNA-decapping enzyme	2.73121	925
Q8N2Q7	NLGN1	Neuroligin-1	2.73138	926
Q9NPH2	ISYNA1	Inositol-3-phosphate synthase 1	2.73326	927
Q8N4C8	MINK1	Misshapen-like kinase 1	2.73479	928
Q9BXR0	QTRT1	Queuine tRNA-ribosyltransferase	2.735	929
Q15018	FAM175B	BRISC complex subunit Abraxas 2	2.73609	930
O95219	SNX4	Sorting nexin-4	2.73657	931
O15355	PPM1G	Protein phosphatase 1G	2.73799	932
P43243	MATR3	Matrin-3	2.73823	933
Q6P1J9	CDC73	Parafibromin	2.73892	934
A0MZ66	KIAA1598	Shootin-1	2.7392	935
Q9UI08	EVL	Ena/VASP-like protein	2.73943	936
Q6ZSZ5	ARHGEF18	Rho guanine nucleotide exchange factor 18	2.73954	937
Q69YQ0	SPECC1L	Cytospin-A	2.73998	938
P48730	CSNK1D	Casein kinase I isoform delta;Casein kinase I isoform epsilon	2.74177	939
Q02153	GUCY1B3	Guanylate cyclase soluble subunit beta-1	2.7463	940
Q7Z4R8	C6orf120	UPF0669 protein C6orf120	2.74757	941
Q13325	IFIT5	Interferon-induced protein with tetratricopeptide repeats 5	2.74869	942
P52298	NCBP2	Nuclear cap-binding protein subunit 2	2.74927	943
P27986	PIK3R1	Phosphatidylinositol 3-kinase regulatory subunit alpha	2.7508	944
Q5T8P6	RBM26	RNA-binding protein 26	2.75138	945
Q9H0Q0	FAM49A	Protein FAM49A	2.75314	946
O00629	KPNA4	Importin subunit alpha-3	2.75347	947
P08069	IGF1R	Insulin-like growth factor 1 receptor;Insulin-like growth factor 1 receptor alpha chain;Insulin-like growth factor 1 receptor beta chain	2.75455	948
Q12824	SMARCB1	SWI/SNF-related matrix-associated actin-dependent regulator of chromatin subfamily B member 1	2.75525	949
O43865	AHCYL1	Putative adenosylhomocysteinase 2	2.75791	950
Q8NDY3	ADPRHL1	[Protein ADP-ribosylarginine] hydrolase-like protein 1	2.75814	951
P35240	NF2	Merlin	2.75892	952
Q5PRF9	SAMD4B	Protein Smaug homolog 2	2.76066	953
Q03001	DST	Dystonin	2.76326	954
O43670	ZNF207	BUB3-interacting and GLEBS motif-containing protein ZNF207	2.76387	955
Q96LJ7	DHRS1	Dehydrogenase/reductase SDR family member 1	2.76401	956
Q86Y82	STX12	Syntaxin-12	2.76429	957
Q641Q2	WASHC2A	WASH complex subunit 2A	2.76437	958
Q9BRJ6	C7orf50	Uncharacterized protein C7orf50	2.7646	959
Q9UI12	ATP6V1H	V-type proton ATPase subunit H	2.76485	960
Q96QZ7	MAGI1	Membrane-associated guanylate kinase, WW and PDZ domain-containing protein 1	2.76567	961
Q15637	SF1	Splicing factor 1	2.76577	962
O43602	DCX	Neuronal migration protein doublecortin	2.76679	963
Q9BY12	SCAPER	S phase cyclin A-associated protein in the endoplasmic reticulum	2.7674	964
P61086	UBE2K	Ubiquitin-conjugating enzyme E2 K	2.76767	965
O14737	PDCD5	Programmed cell death protein 5	2.77017	966
O14828	SCAMP3	Secretory carrier-associated membrane protein 3	2.77066	967
Q6VY07	PACS1	Phosphofurin acidic cluster sorting protein 1	2.77077	968
Q9HCM3	KIAA1549	UPF0606 protein KIAA1549	2.77364	969
Q9BW91	NUDT9	ADP-ribose pyrophosphatase, mitochondrial	2.77517	970
Q9BZF1	OSBPL8	Oxysterol-binding protein-related protein 8	2.77648	971
Q8N0W4	NLGN4X	Neuroligin-4, X-linked (Neuroligin X) (HNLX)	2.77779	972
Q15070	OXA1L	Mitochondrial inner membrane protein OXA1L	2.77937	973
P48739	PITPNB	Phosphatidylinositol transfer protein beta isoform	2.78067	974
Q16204	CCDC6	Coiled-coil domain-containing protein 6	2.78281	975
P54252	ATXN3	Ataxin-3	2.78293	976
Q92625	ANKS1A	Ankyrin repeat and SAM domain-containing protein 1A	2.78337	977
Q9C0H9	SRCIN1	SRC kinase signaling inhibitor 1	2.78489	978
Q15173	PPP2R5B	Serine/threonine-protein phosphatase 2A 56 kDa regulatory subunit beta isoform	2.78503	979
Q5T0N5	FNBP1L	Formin-binding protein 1-like	2.78513	980
Q13347	EIF3I	Eukaryotic translation initiation factor 3 subunit I	2.78542	981
P02786	TFRC	Transferrin receptor protein 1;Transferrin receptor protein 1, serum form	2.78577	982
P15056	BRAF	Serine/threonine-protein kinase B-raf	2.78666	983
P36551	CPOX	Oxygen-dependent coproporphyrinogen-III oxidase, mitochondrial	2.78883	984
P51674	GPM6A	Neuronal membrane glycoprotein M6-a	2.78892	985
Q15056	EIF4H	Eukaryotic translation initiation factor 4H	2.78913	986
P62714	PPP2CB	Serine/threonine-protein phosphatase 2A catalytic subunit beta isoform	2.79101	987
Q13123	IK	Protein Red	2.79394	988
Q9Y3A5	SBDS	Ribosome maturation protein SBDS	2.79653	989
P61011	SRP54	Signal recognition particle 54 kDa protein	2.79786	990
Q96G03	PGM2	Phosphoglucomutase-2	2.79803	991
Q9ULJ7	ANKRD50	Ankyrin repeat domain-containing protein 50	2.79851	992
Q8N9I0	SYT2	Synaptotagmin-2	2.79857	993
P84085	ARF5	ADP-ribosylation factor 5	2.79867	994
O15069	NACAD	NAC-alpha domain-containing protein 1	2.79935	995
Q9H2M9	RAB3GAP2	Rab3 GTPase-activating protein non-catalytic subunit	2.80123	996
Q15050	RRS1	Ribosome biogenesis regulatory protein homolog	2.80123	997
Q9Y3S1	WNK2	Serine/threonine-protein kinase WNK2	2.8082	998
O75832	PSMD10	26S proteasome non-ATPase regulatory subunit 10	2.80871	999
O43809	NUDT21	Cleavage and polyadenylation specificity factor subunit 5	2.81112	1000
Q9NRS6	SNX15	Sorting nexin-15	2.8145	1001
Q96AJ9	VTI1A	Vesicle transport through interaction with t-SNAREs homolog 1A	2.81504	1002
Q9UBI1	COMMD3	COMM domain-containing protein 3	2.81639	1003
Q9Y584	TIMM22	Mitochondrial import inner membrane translocase subunit Tim22	2.81675	1004
Q96PZ0	PUS7	Pseudouridylate synthase 7 homolog	2.82162	1005
Q14353	GAMT	Guanidinoacetate N-methyltransferase	2.82259	1006
Q8NAV1	PRPF38A	Pre-mRNA-splicing factor 38A	2.82495	1007
P05937	CALB1	Calbindin	2.82531	1008
Q12972	PPP1R8	Nuclear inhibitor of protein phosphatase 1;Activator of RNA decay	2.82543	1009
P56945	BCAR1	Breast cancer anti-estrogen resistance protein 1	2.82649	1010
Q9UPN9	TRIM33	E3 ubiquitin-protein ligase TRIM33	2.82793	1011
Q9NQX7	ITM2C	Integral membrane protein 2C;CT-BRI3	2.82963	1012
O43149	ZZEF1	Zinc finger ZZ-type and EF-hand domain-containing protein 1	2.83117	1013
P33121	ACSL1	Long-chain-fatty-acid--CoA ligase 1	2.83124	1014
Q13813	SPTAN1	Spectrin alpha chain, non-erythrocytic 1	2.83236	1015
Q8NFZ8	CADM4	Cell adhesion molecule 4	2.83348	1016
Q9Y223	GNE	Bifunctional UDP-N-acetylglucosamine 2-epimerase/N-acetylmannosamine kinase	2.83472	1017
Q8N126	CADM3	Cell adhesion molecule 3	2.83483	1018
P36404	ARL2	ADP-ribosylation factor-like protein 2	2.8351	1019
Q68DH5	LMBRD2	LMBR1 domain-containing protein 2	2.83585	1020
Q15369	TCEB1	Transcription elongation factor B polypeptide 1	2.83618	1021
P26232	CTNNA2	Catenin alpha-2	2.83629	1022
P25098	ADRBK1	Beta-adrenergic receptor kinase 1	2.83649	1023
Q8N302	AGGF1	Angiogenic factor with G patch and FHA domains 1	2.83665	1024
Q96I24	FUBP3	Far upstream element-binding protein 3	2.83745	1025
O00499	BIN1	Myc box-dependent-interacting protein 1	2.83793	1026
P46379	BAG6	Large proline-rich protein BAG6	2.83843	1027
Q92769	HDAC2	Histone deacetylase 2;Histone deacetylase 1	2.8392	1028
Q00536	CDK16	Cyclin-dependent kinase 16	2.84026	1029
P52797	EFNA3	Ephrin-A3	2.84206	1030
Q9NPI6	DCP1A	mRNA-decapping enzyme 1A	2.84348	1031
Q8N3J6	CADM2	Cell adhesion molecule 2	2.84381	1032
Q96CX2	KCTD12	BTB/POZ domain-containing protein KCTD12	2.84486	1033
Q9NP90	RAB9B	Ras-related protein Rab-9B;Ras-related protein Rab-9A	2.8458	1034
Q9H4A4	RNPEP	Aminopeptidase B	2.84643	1035
Q96EQ0	SGTB	Small glutamine-rich tetratricopeptide repeat-containing protein beta	2.84749	1036
Q9HAR2	ADGRL3	Adhesion G protein-coupled receptor L3	2.84995	1037
A4D1S5	RAB19	Ras-related protein Rab-19	2.85012	1038
Q99459	CDC5L	Cell division cycle 5-like protein	2.8518	1039
P49407	ARRB1	Beta-arrestin-1	2.85274	1040
P49840	GSK3A	Glycogen synthase kinase-3 alpha	2.85337	1041
Q9H8M5	CNNM2	Metal transporter CNNM2	2.85443	1042
Q8NFD5	ARID1B	AT-rich interactive domain-containing protein 1B	2.85707	1043
P56545	CTBP2	C-terminal-binding protein 2	2.85743	1044
P54725	RAD23A	UV excision repair protein RAD23 homolog A	2.8586	1045
O75689	ADAP1	Arf-GAP with dual PH domain-containing protein 1	2.85973	1046
P61923	COPZ1	Coatomer subunit zeta-1	2.86037	1047
Q05086	UBE3A	Ubiquitin-protein ligase E3A	2.86077	1048
Q15424	SAFB	Scaffold attachment factor B1	2.86224	1049
Q9Y3F4	STRAP	Serine-threonine kinase receptor-associated protein	2.86297	1050
P55854	SUMO3	Small ubiquitin-related modifier 3	2.86299	1051
Q9UMX0	UBQLN1	Ubiquilin-1;Ubiquilin-2	2.864	1052
Q8IU85	CAMK1D	Calcium/calmodulin-dependent protein kinase type 1D	2.86449	1053
Q7L099	RUFY3	Protein RUFY3	2.86536	1054
O94760	DDAH1	N(G),N(G)-dimethylarginine dimethylaminohydrolase 1	2.8672	1055
P78344	EIF4G2	Eukaryotic translation initiation factor 4 gamma 2	2.86906	1056
O14672	ADAM10	Disintegrin and metalloproteinase domain-containing protein 10	2.8703	1057
Q8NHZ8	CDC26	Anaphase-promoting complex subunit CDC26	2.87052	1058
Q15041	ARL6IP1	ADP-ribosylation factor-like protein 6-interacting protein 1	2.87053	1059
Q96B86	RGMA	Repulsive guidance molecule A	2.8706	1060
P52594	AGFG1	Arf-GAP domain and FG repeat-containing protein 1	2.87134	1061
Q9HB90	RRAGC	Ras-related GTP-binding protein C;Ras-related GTP-binding protein D	2.87291	1062
O75131	CPNE3	Copine-3	2.8739	1063
P30622	CLIP1	CAP-Gly domain-containing linker protein 1	2.8747	1064
P62877	RBX1	E3 ubiquitin-protein ligase RBX1 (EC 2.3.2.27) (EC 2.3.2.32) (E3 ubiquitin-protein transferase RBX1) (Protein ZYP) (RING finger protein 75) (RING-box protein 1) (Rbx1) (Regulator of cullins 1) (ROC1) [Cleaved into: E3 ubiquitin-protein ligase RBX1, N-terminally processed (E3 ubiquitin-protein transferase RBX1, N-terminally processed)]	2.87647	1065
O43660	PLRG1	Pleiotropic regulator 1	2.87877	1066
O14595	SCP2	Carboxy-terminal domain RNA polymerase II polypeptide A small phosphatase 2	2.88131	1067
Q8IYD1	GSPT2	Eukaryotic peptide chain release factor GTP-binding subunit ERF3B	2.88166	1068
Q9Y4E8	USP15	Ubiquitin carboxyl-terminal hydrolase 15	2.88245	1069
O43837	IDH3B	Isocitrate dehydrogenase [NAD] subunit beta, mitochondrial	2.88504	1070
Q9Y5S9	RBM8A	RNA-binding protein 8A	2.88545	1071
O75145	PPFIA3	Liprin-alpha-3	2.88633	1072
O60502	MGEA5	Protein O-GlcNAcase	2.88651	1073
Q8TCZ2	CD99L2	CD99 antigen-like protein 2	2.88679	1074
Q92522	H1FX	Histone H1x	2.88817	1075
Q9NUL3	STAU2	Double-stranded RNA-binding protein Staufen homolog 2	2.88823	1076
O60637	TSPAN3	Tetraspanin-3	2.88907	1077
Q01968	OCRL	Inositol polyphosphate 5-phosphatase OCRL (EC 3.1.3.36) (EC 3.1.3.56) (Inositol polyphosphate 5-phosphatase OCRL-1) (OCRL-1) (Lowe oculocerebrorenal syndrome protein) (Phosphatidylinositol 3,4,5-triphosphate 5-phosphatase) (EC 3.1.3.86)	2.88912	1078
Q6NYC1	JMJD6	Bifunctional arginine demethylase and lysyl-hydroxylase JMJD6	2.88925	1079
Q9UHV9	PFDN2	Prefoldin subunit 2	2.88934	1080
Q09028	RBBP4	Histone-binding protein RBBP4	2.89071	1081
P47813	EIF1AX	Eukaryotic translation initiation factor 1A, X-chromosomal;Eukaryotic translation initiation factor 1A, Y-chromosomal	2.89148	1082
Q9Y296	TRAPPC4	Trafficking protein particle complex subunit 4	2.89214	1083
Q14683	SMC1A	Structural maintenance of chromosomes protein 1A	2.89245	1084
Q8IWV7	UBR1	E3 ubiquitin-protein ligase UBR1	2.89806	1085
A1Z1Q3	MACROD2	O-acetyl-ADP-ribose deacetylase MACROD2	2.89882	1086
Q14671	PUM1	Pumilio homolog 1	2.90023	1087
Q04726	TLE3	Transducin-like enhancer protein 3	2.90047	1088
Q9H2K0	MTIF3	Translation initiation factor IF-3, mitochondrial	2.90075	1089
Q03426	MVK	Mevalonate kinase	2.90075	1090
P23258	TUBG1	Tubulin gamma-1 chain;Tubulin gamma-2 chain	2.9012	1091
Q5T447	HECTD3	E3 ubiquitin-protein ligase HECTD3	2.90215	1092
Q9UNZ2	NSFL1C	NSFL1 cofactor p47	2.90249	1093
Q7L0J3	SV2A	Synaptic vesicle glycoprotein 2A	2.90251	1094
Q13242	SRSF9	Serine/arginine-rich splicing factor 9	2.90289	1095
Q96M96	FGD4	FYVE, RhoGEF and PH domain-containing protein 4	2.90617	1096
Q15121	PEA15	Astrocytic phosphoprotein PEA-15	2.90778	1097
Q6P1N9	TATDN1	Putative deoxyribonuclease TATDN1	2.90792	1098
O95630	STAMBP	STAM-binding protein	2.9082	1099
Q92900	UPF1	Regulator of nonsense transcripts 1	2.90867	1100
Q15382	RHEB	GTP-binding protein Rheb	2.90962	1101
Q9P0K7	RAI14	Ankycorbin	2.91201	1102
Q9NQE9	HINT3	Histidine triad nucleotide-binding protein 3	2.91369	1103
Q15042	RAB3GAP1	Rab3 GTPase-activating protein catalytic subunit	2.91456	1104
P55010	EIF5	Eukaryotic translation initiation factor 5	2.91474	1105
Q6H8Q1	ABLIM2	Actin-binding LIM protein 2	2.91481	1106
Q969E4	TCEAL3	Transcription elongation factor A protein-like 3	2.91518	1107
P61601	NCALD	Neurocalcin-delta	2.91618	1108
Q6UN15	FIP1L1	Pre-mRNA 3-end-processing factor FIP1	2.91668	1109
Q9BWM7	SFXN3	Sideroflexin-3	2.91818	1110
A6NDU8	C5orf51	UPF0600 protein C5orf51	2.91866	1111
P40616	ARL1	ADP-ribosylation factor-like protein 1	2.92055	1112
P51114	FXR1	Fragile X mental retardation syndrome-related protein 1	2.92078	1113
Q9NZR1	TMOD2	Tropomodulin-2	2.92124	1114
Q8NC51	SERBP1	Plasminogen activator inhibitor 1 RNA-binding protein	2.92299	1115
P49418	AMPH	Amphiphysin	2.92323	1116
Q12802	AKAP13	A-kinase anchor protein 13	2.92377	1117
Q69YN4	KIAA1429	Protein virilizer homolog	2.92402	1118
O75122	CLASP2	CLIP-associating protein 2	2.92442	1119
Q9Y3Z3	SAMHD1	Deoxynucleoside triphosphate triphosphohydrolase SAMHD1	2.92671	1120
Q8N4C6	NIN	Ninein	2.92715	1121
O75063	FAM20B	Glycosaminoglycan xylosylkinase	2.92868	1122
P09497	CLTB	Clathrin light chain B	2.929	1123
P11387	TOP1	DNA topoisomerase 1	2.93	1124
Q08752	PPID	Peptidyl-prolyl cis-trans isomerase D	2.93091	1125
Q9Y4E6	WDR7	WD repeat-containing protein 7	2.93166	1126
Q9NQS3	PVRL3	Nectin-3	2.93277	1127
P0DMV9	HSPA1B	Heat shock 70 kDa protein 1B;Heat shock 70 kDa protein 1A	2.93287	1128
P52943	CRIP2	Cysteine-rich protein 2	2.93396	1129
P60468	SEC61B	Protein transport protein Sec61 subunit beta	2.93514	1130
O43847	NRD1	Nardilysin	2.9354	1131
Q8N0V4	LGI2	Leucine-rich repeat LGI family member 2	2.93585	1132
P56537	EIF6	Eukaryotic translation initiation factor 6	2.93595	1133
P04181	OAT	Ornithine aminotransferase, mitochondrial;Ornithine aminotransferase, hepatic form;Ornithine aminotransferase, renal form	2.93676	1134
P14621	ACYP2	Acylphosphatase-2 (EC 3.6.1.7) (Acylphosphatase, muscle type isozyme) (Acylphosphate phosphohydrolase 2)	2.93703	1135
Q9UHD9	UBQLN2	Ubiquilin-2	2.93709	1136
O14907	TAX1BP3	Tax1-binding protein 3	2.93727	1137
Q9UI30	TRMT112	Multifunctional methyltransferase subunit TRM112-like protein	2.93905	1138
Q9ULC3	RAB23	Ras-related protein Rab-23	2.94079	1139
Q13555	CAMK2G	Calcium/calmodulin-dependent protein kinase type II subunit gamma	2.9423	1140
Q02952	AKAP12	A-kinase anchor protein 12	2.94405	1141
O75170	PPP6R2	Serine/threonine-protein phosphatase 6 regulatory subunit 2	2.94534	1142
Q5JRA6	MIA3	Melanoma inhibitory activity protein 3	2.95469	1143
O75886	STAM2	Signal transducing adapter molecule 2	2.95541	1144
Q7Z6B7	SRGAP1	SLIT-ROBO Rho GTPase-activating protein 1	2.95622	1145
P78357	CNTNAP1	Contactin-associated protein 1	2.95717	1146
Q96SW2	CRBN	Protein cereblon	2.95862	1147
Q8NBU5	ATAD1	ATPase family AAA domain-containing protein 1	2.96026	1148
Q9BTV7	CABLES2	CDK5 and ABL1 enzyme substrate 2	2.96125	1149
Q92598	HSPH1	Heat shock protein 105 kDa	2.96167	1150
Q8WZ74	CTTNBP2	Cortactin-binding protein 2	2.96201	1151
Q8IX01	SUGP2	SURP and G-patch domain-containing protein 2 (Arginine/serine-rich-splicing factor 14) (Splicing factor, arginine/serine-rich 14)	2.96246	1152
Q4G0J3	LARP7	La-related protein 7	2.96365	1153
Q08174	PCDH1	Protocadherin-1	2.96442	1154
Q6N022	TENM4	Teneurin-4	2.9648	1155
Q9Y4I1	MYO5A	Unconventional myosin-Va	2.96522	1156
Q7Z6L0	PRRT2	Proline-rich transmembrane protein 2	2.96565	1157
O00178	GTPBP1	GTP-binding protein 1	2.96687	1158
P20839	IMPDH1	Inosine-5'-monophosphate dehydrogenase 1	2.96852	1159
P08240	SRPR	Signal recognition particle receptor subunit alpha	2.96911	1160
P31153	MAT2A	S-adenosylmethionine synthase isoform type-2	2.96955	1161
O75915	ARL6IP5	PRA1 family protein 3	2.96985	1162
O95070	YIF1A	Protein YIF1A	2.97322	1163
Q9UNN5	FAF1	FAS-associated factor 1	2.97463	1164
Q04828	AKR1C1	Aldo-keto reductase family 1 member C1;Aldo-keto reductase family 1 member C3	2.97812	1165
Q9BRT3	MIEN1	Migration and invasion enhancer 1	2.97861	1166
Q9NWB1	RBFOX1	RNA binding protein fox-1 homolog 1;RNA binding protein fox-1 homolog 2;RNA binding protein fox-1 homolog 3	2.97888	1167
Q9UI09	NDUFA12	NADH dehydrogenase [ubiquinone] 1 alpha subcomplex subunit 12	2.98044	1168
Q9UPU5	USP24	Ubiquitin carboxyl-terminal hydrolase 24	2.98102	1169
Q13765	NACA	Nascent polypeptide-associated complex subunit alpha;Nascent polypeptide-associated complex subunit alpha, muscle-specific form	2.98405	1170
P78406	RAE1	mRNA export factor	2.98511	1171
Q9C005	DPY30	Protein dpy-30 homolog	2.98555	1172
Q9HCD6	TANC2	Protein TANC2 (Tetratricopeptide repeat, ankyrin repeat and coiled-coil domain-containing protein 2)	2.98682	1173
Q9Y2L1	DIS3	Exosome complex exonuclease RRP44	2.98758	1174
Q92896	GLG1	Golgi apparatus protein 1	2.98835	1175
Q9GZN8	C20orf27	UPF0687 protein C20orf27	2.98966	1176
Q13435	SF3B2	Splicing factor 3B subunit 2	2.99001	1177
Q8TCF1	ZFAND1	AN1-type zinc finger protein 1	2.99004	1178
Q9C0B1	FTO	Alpha-ketoglutarate-dependent dioxygenase FTO	2.99006	1179
P56377	AP1S2	AP-1 complex subunit sigma-2	2.99029	1180
Q15067	ACOX1	Peroxisomal acyl-coenzyme A oxidase 1 (AOX) (EC 1.3.3.6) (Palmitoyl-CoA oxidase) (Straight-chain acyl-CoA oxidase) (SCOX) [Cleaved into: Peroxisomal acyl-CoA oxidase 1, A chain; Peroxisomal acyl-CoA oxidase 1, B chain; Peroxisomal acyl-CoA oxidase 1, C chain]	2.99039	1181
P62745	RHOB	Rho-related GTP-binding protein RhoB	2.99105	1182
P51572	BCAP31	B-cell receptor-associated protein 31	2.99167	1183
Q9UPZ6	THSD7A	Thrombospondin type-1 domain-containing protein 7A	2.99288	1184
O75078	ADAM11	Disintegrin and metalloproteinase domain-containing protein 11	2.99363	1185
O60493	SNX3	Sorting nexin-3	2.99374	1186
Q99426	TBCB	Tubulin-folding cofactor B	2.9954	1187
Q14155	ARHGEF7	Rho guanine nucleotide exchange factor 7	2.9965	1188
Q96F86	EDC3	Enhancer of mRNA-decapping protein 3	2.99747	1189
P48634	PRRC2A	Protein PRRC2A	2.99788	1190
Q9NRY4	ARHGAP35	Rho GTPase-activating protein 35	2.99872	1191
Q8TCT8	SPPL2A	Signal peptide peptidase-like 2A	2.99903	1192
Q14061	COX17	Cytochrome c oxidase copper chaperone	3.00096	1193
P51812	RPS6KA3	Ribosomal protein S6 kinase alpha-3	3.00103	1194
Q2M1K9	ZNF423	Zinc finger protein 423	3.00147	1195
Q8WWV3	RTN4IP1	Reticulon-4-interacting protein 1, mitochondrial (NOGO-interacting mitochondrial protein)	3.00166	1196
Q9BY67	CADM1	Cell adhesion molecule 1	3.00174	1197
Q96K17	BTF3L4	Transcription factor BTF3 homolog 4	3.00342	1198
Q9Y6D5	ARFGEF2	Brefeldin A-inhibited guanine nucleotide-exchange protein 2	3.00431	1199
Q13363	CTBP1	C-terminal-binding protein 1	3.01134	1200
P21359	NF1	Neurofibromin;Neurofibromin truncated	3.01136	1201
O00170	AIP	AH receptor-interacting protein	3.01174	1202
Q8WTR4	GDPD5	Glycerophosphodiester phosphodiesterase domain-containing protein 5	3.01354	1203
O15504	NUPL2	Nucleoporin-like protein 2	3.01406	1204
Q9Y5L4	TIMM13	Mitochondrial import inner membrane translocase subunit Tim13	3.01473	1205
Q07960	ARHGAP1	Rho GTPase-activating protein 1	3.01518	1206
P23378	GLDC	Glycine dehydrogenase (decarboxylating), mitochondrial (EC 1.4.4.2) (Glycine cleavage system P protein) (Glycine decarboxylase) (Glycine dehydrogenase (aminomethyl-transferring))	3.01575	1207
Q9Y653	GPR56	G-protein coupled receptor 56;GPR56 N-terminal fragment;GPR56 C-terminal fragment	3.0158	1208
Q9Y3E5	PTRH2	Peptidyl-tRNA hydrolase 2, mitochondrial	3.01653	1209
Q13247	SRSF6	Serine/arginine-rich splicing factor 6 (Pre-mRNA-splicing factor SRP55) (Splicing factor, arginine/serine-rich 6)	3.01869	1210
O00422	SAP18	Histone deacetylase complex subunit SAP18	3.01894	1211
Q9HCU5	PREB	Prolactin regulatory element-binding protein	3.01927	1212
Q9H3P7	ACBD3	Golgi resident protein GCP60	3.0211	1213
P98179	RBM3	RNA-binding protein 3	3.02199	1214
P51610	HCFC1	Host cell factor 1	3.02204	1215
Q9Y2H9	MAST1	Microtubule-associated serine/threonine-protein kinase 1	3.02259	1216
Q9UPY6	WASF3	Wiskott-Aldrich syndrome protein family member 3	3.02362	1217
P12081	HARS	Histidine--tRNA ligase, cytoplasmic	3.02463	1218
O95208	EPN2	Epsin-2	3.02567	1219
Q9Y2Z0	SUGT1	Suppressor of G2 allele of SKP1 homolog	3.02724	1220
P67870	CSNK2B	Casein kinase II subunit beta	3.02767	1221
O60229	KALRN	Kalirin	3.02778	1222
Q8TAF3	WDR48	WD repeat-containing protein 48	3.02842	1223
Q9Y2Y0	ARL2BP	ADP-ribosylation factor-like protein 2-binding protein	3.03038	1224
P78318	IGBP1	Immunoglobulin-binding protein 1	3.03055	1225
P10586	PTPRF	Receptor-type tyrosine-protein phosphatase F	3.03144	1226
Q92882	OSTF1	Osteoclast-stimulating factor 1	3.03437	1227
Q9H0U4	RAB1B	Ras-related protein Rab-1B	3.03652	1228
Q86W74	ANKRD46	Ankyrin repeat domain-containing protein 46	3.03729	1229
P62837	UBE2D2	Ubiquitin-conjugating enzyme E2 D2;Ubiquitin-conjugating enzyme E2 D3	3.03774	1230
Q9NV70	EXOC1	Exocyst complex component 1	3.04212	1231
P78560	CRADD	Death domain-containing protein CRADD	3.0423	1232
O15240	VGF	Neurosecretory protein VGF;Neuroendocrine regulatory peptide-1;Neuroendocrine regulatory peptide-2;Antimicrobial peptide VGF[554-577]	3.04317	1233
Q8TF09	DYNLRB2	Dynein light chain roadblock-type 2	3.04414	1234
Q8WUW1	BRK1	Protein BRICK1	3.04445	1235
Q8NFP9	NBEA	Neurobeachin	3.04488	1236
Q63HM9	PLCXD3	PI-PLC X domain-containing protein 3	3.04539	1237
Q13907	IDI1	Isopentenyl-diphosphate Delta-isomerase 1	3.04552	1238
Q8WUN7	UBTD2	Ubiquitin domain-containing protein 2	3.04555	1239
P78563	ADARB1	Double-stranded RNA-specific editase 1	3.04688	1240
Q5TCZ1	SH3PXD2A	SH3 and PX domain-containing protein 2A	3.04755	1241
Q9BVG4	PBDC1	Protein PBDC1	3.04936	1242
Q14160	SCRIB	Protein scribble homolog	3.0503	1243
O43148	RNMT	mRNA cap guanine-N7 methyltransferase	3.05193	1244
O60518	RANBP6	Ran-binding protein 6	3.05435	1245
P60842	EIF4A1	Eukaryotic initiation factor 4A-I	3.05536	1246
Q96RP9	GFM1	Elongation factor G, mitochondrial	3.05602	1247
Q8N766	EMC1	ER membrane protein complex subunit 1	3.05732	1248
P82979	SARNP	SAP domain-containing ribonucleoprotein	3.05849	1249
Q96G01	BICD1	Protein bicaudal D homolog 1	3.05898	1250
Q9P1Y5	CAMSAP3	Calmodulin-regulated spectrin-associated protein 3	3.05904	1251
Q6P1M0	SLC27A4	Long-chain fatty acid transport protein 4	3.05915	1252
O96013	PAK4	Serine/threonine-protein kinase PAK 4	3.05971	1253
P0DN79	CBS	Cystathionine beta-synthase	3.06226	1254
Q9NQ89	C12orf4	Protein C12orf4	3.06231	1255
Q9UGV2	NDRG3	Protein NDRG3	3.0626	1256
Q9HC56	PCDH9	Protocadherin-9	3.06281	1257
Q6P597	KLC2	Kinesin light chain 3	3.06305	1258
Q96RR4	CAMKK2	Calcium/calmodulin-dependent protein kinase kinase 2	3.0634	1259
O00478	BTF3	Butyrophilin subfamily 3 member A3	3.06384	1260
P51116	FXR2	Fragile X mental retardation syndrome-related protein 2	3.06594	1261
Q8IY22	CMIP	C-Maf-inducing protein	3.06669	1262
P17480	UBTF	Nucleolar transcription factor 1	3.06695	1263
Q9UL33	TRAPPC2L	Trafficking protein particle complex subunit 2-like protein	3.06768	1264
O75044	SRGAP2	SLIT-ROBO Rho GTPase-activating protein 2	3.06772	1265
Q5SW79	CEP170	Centrosomal protein of 170 kDa	3.06829	1266
Q9H0R6	QRSL1	Glutamyl-tRNA(Gln) amidotransferase subunit A, mitochondrial	3.06938	1267
Q9UG54	MAP3K7	Mitogen-activated protein kinase kinase kinase	3.07107	1268
P46060	RANGAP1	Ran GTPase-activating protein 1	3.07114	1269
P11274	BCR	Breakpoint cluster region protein	3.07176	1270
O43432	EIF4G3	Eukaryotic translation initiation factor 4 gamma 3	3.07429	1271
Q5VWX1	KHDRBS2	KH domain-containing, RNA-binding, signal transduction-associated protein 2	3.07596	1272
P60660	MYL6	Myosin light polypeptide 6	3.07611	1273
Q15276	RABEP1	Rab GTPase-binding effector protein 1	3.07732	1274
O00291	HIP1	Huntingtin-interacting protein 1	3.07754	1275
P49023	PXN	Paxillin	3.07803	1276
Q9H098	FAM107B	Protein FAM107B	3.07837	1277
Q8IZQ5	C11orf31	Selenoprotein H	3.08058	1278
Q56VL3	OCIAD2	OCIA domain-containing protein 2	3.08065	1279
O75962	TRIO	Triple functional domain protein	3.08091	1280
O75884	RBBP9	Serine hydrolase RBBP9	3.0814	1281
Q9UBP0	SPAST	Spastin	3.08226	1282
Q9UPT5	EXOC7	Exocyst complex component 7	3.08328	1283
Q8WVY7	UBLCP1	Ubiquitin-like domain-containing CTD phosphatase 1	3.08358	1284
Q9UHN6	TMEM2	Transmembrane protein 2	3.08366	1285
O00471	EXOC5	Exocyst complex component 5	3.08368	1286
P30153	PPP2R1A	Serine/threonine-protein phosphatase 2A 65 kDa regulatory subunit A alpha isoform	3.08385	1287
O00116	AGPS	Alkyldihydroxyacetonephosphate synthase, peroxisomal	3.08392	1288
Q5TH69	ARFGEF3	Brefeldin A-inhibited guanine nucleotide-exchange protein 3	3.08429	1289
P55036	PSMD4	26S proteasome non-ATPase regulatory subunit 4	3.08447	1290
P34931	HSPA1L	Heat shock 70 kDa protein 1-like	3.08485	1291
Q8WY54	PPM1E	Protein phosphatase 1E	3.08492	1292
Q9UDT6	CLIP2	CAP-Gly domain-containing linker protein 2	3.08544	1293
Q9Y4G6	TLN2	Talin-2	3.08584	1294
O00399	DCTN6	Dynactin subunit 6	3.08602	1295
P12955	PEPD	Xaa-Pro dipeptidase	3.08629	1296
Q5QJ74	TBCEL	Tubulin-specific chaperone cofactor E-like protein	3.08787	1297
P78346	RPP30	Ribonuclease P protein subunit p30	3.08903	1298
P14415	ATP1B2	Sodium/potassium-transporting ATPase subunit beta-2	3.08989	1299
Q8IZP0	ABI1	Abl interactor 1;Abl interactor 2	3.09362	1300
P51149	RAB7A	Ras-related protein Rab-7a	3.10113	1301
Q15120	PDK3	[Pyruvate dehydrogenase (acetyl-transferring)] kinase isozyme 3, mitochondrial	3.10167	1302
P14649	MYL6B	Myosin light chain 6B	3.10325	1303
Q9NWH9	SLTM	SAFB-like transcription modulator	3.10366	1304
Q01658	DR1	Protein Dr1	3.10432	1305
Q96FC7	PHYHIPL	Phytanoyl-CoA hydroxylase-interacting protein-like	3.1046	1306
P40222	TXLNA	Alpha-taxilin	3.10697	1307
P04049	RAF1	RAF proto-oncogene serine/threonine-protein kinase	3.10717	1308
P60953	CDC42	Cell division control protein 42 homolog	3.10847	1309
Q05193	DNM1	Dynamin-1	3.10912	1310
Q13285	SF1	Steroidogenic factor 1	3.1101	1311
Q9NY47	CACNA2D2	Voltage-dependent calcium channel subunit alpha-2/delta-2	3.11144	1312
Q9UQB8	BAIAP2	Brain-specific angiogenesis inhibitor 1-associated protein 2	3.11313	1313
Q9UIG0	BAZ1B	Tyrosine-protein kinase BAZ1B	3.11357	1314
O94967	WDR47	WD repeat-containing protein 47	3.11409	1315
Q9Y5B9	SUPT16H	FACT complex subunit SPT16	3.11409	1316
Q8IUD2	ERC2	ERC protein 2;ELKS/Rab6-interacting/CAST family member 1	3.1143	1317
P56556	NDUFA6	NADH dehydrogenase [ubiquinone] 1 alpha subcomplex subunit 6	3.1163	1318
P43146	DCC	Netrin receptor DCC	3.11828	1319
P38606	ATP6V1A	V-type proton ATPase catalytic subunit A	3.11845	1320
Q9H270	VPS11	Vacuolar protein sorting-associated protein 11 homolog	3.11848	1321
Q96HN2	AHCYL2	Putative adenosylhomocysteinase 3	3.11891	1322
Q8N9F7	GDPD1	Lysophospholipase D GDPD1	3.11894	1323
P13639	EEF2	Elongation factor 2	3.11938	1324
P45985	MAP2K4	Dual specificity mitogen-activated protein kinase kinase 4	3.1199	1325
Q14694	USP10	Ubiquitin carboxyl-terminal hydrolase 10	3.12026	1326
Q99933	BAG1	BAG family molecular chaperone regulator 1	3.12039	1327
O00273	DFFA	DNA fragmentation factor subunit alpha	3.12048	1328
Q15907	RAB11B	Ras-related protein Rab-11B	3.12213	1329
Q9NZ01	TECR	Very-long-chain enoyl-CoA reductase	3.12214	1330
Q96AX1	VPS33A	Vacuolar protein sorting-associated protein 33A	3.125	1331
Q8IXI1	RHOT2	Mitochondrial Rho GTPase 2	3.12683	1332
O76021	RSL1D1	Ribosomal L1 domain-containing protein 1	3.12694	1333
Q9NUN5	LMBRD1	Probable lysosomal cobalamin transporter	3.12774	1334
P55196	MLLT4	Afadin	3.1281	1335
P78352	DLG4	Disks large homolog 4;Disks large homolog 2;Disks large homolog 1	3.1295	1336
P50579	METAP2	Methionine aminopeptidase 2	3.12976	1337
Q8WU79	SMAP2	Stromal membrane-associated protein 2	3.13005	1338
Q6DD87	ZNF787	Zinc finger protein 787	3.13133	1339
Q9UBF2	COPG2	Coatomer subunit gamma-2	3.1322	1340
Q8WVM8	SCFD1	Sec1 family domain-containing protein 1	3.13427	1341
Q9NV96	TMEM30A	Cell cycle control protein 50A	3.13539	1342
Q9BZI7	UPF3B	Regulator of nonsense transcripts 3B	3.13641	1343
Q9UQ35	SRRM2	Serine/arginine repetitive matrix protein 2	3.13643	1344
O75663	TIPRL	TIP41-like protein	3.13774	1345
Q9H9Y6	POLR1B	DNA-directed RNA polymerase I subunit RPA2	3.13856	1346
Q92841	DDX17	Probable ATP-dependent RNA helicase DDX17	3.14054	1347
Q9Y2H2	INPP5F	Phosphatidylinositide phosphatase SAC2	3.14059	1348
O75157	TSC22D2	TSC22 domain family protein 2	3.14399	1349
Q9NRP2	CMC2	COX assembly mitochondrial protein 2 homolog	3.14606	1350
Q9BZV1	UBXN6	UBX domain-containing protein 6	3.14809	1351
Q14C86	GAPVD1	GTPase-activating protein and VPS9 domain-containing protein 1	3.14883	1352
Q8IV08	PLD3	5'-3' exonuclease PLD3	3.14907	1353
Q9UH03	SEPTIN3	Neuronal-specific septin-3	3.1515	1354
P21291	CSRP1	Cysteine and glycine-rich protein 1	3.15193	1355
Q9P2E7	PCDH10	Protocadherin-10	3.15255	1356
P15882	CHN1	N-chimaerin	3.15489	1357
Q8N2K0	ABHD12	Monoacylglycerol lipase ABHD12	3.15518	1358
Q9Y2Q0	ATP8A1	Phospholipid-transporting ATPase IA	3.15581	1359
Q96A23	CPNE4	Copine-4	3.15633	1360
Q9UHQ4	BCAP29	B-cell receptor-associated protein 29	3.16	1361
Q9NQL2	RRAGD	Ras-related GTP-binding protein D	3.16033	1362
Q9NP66	HMG20A	High mobility group protein 20A	3.16149	1363
Q9UPN3	MACF1	Microtubule-actin cross-linking factor 1, isoforms 1/2/3/5 (620 kDa actin-binding protein) (ABP620) (Actin cross-linking family protein 7) (Macrophin-1) (Trabeculin-alpha)	3.16171	1364
Q8IYB5	SMAP1	Stromal membrane-associated protein 1	3.16302	1365
Q12860	CNTN1	Contactin-1	3.16349	1366
Q9UKF7	PITPNC1	Cytoplasmic phosphatidylinositol transfer protein 1	3.1649	1367
Q99816	TSG101	Tumor susceptibility gene 101 protein	3.16521	1368
Q8IWU5	SULF2	Extracellular sulfatase Sulf-2	3.16856	1369
Q96FJ2	DYNLL2	Dynein light chain 2, cytoplasmic	3.16868	1370
Q14677	CLINT1	Clathrin interactor 1	3.16879	1371
P78356	PIP4K2B	Phosphatidylinositol 5-phosphate 4-kinase type-2 beta	3.17044	1372
Q9GZP4	PITHD1	PITH domain-containing protein 1	3.17079	1373
O95197	RTN3	Reticulon-3	3.1714	1374
Q99805	TM9SF2	Transmembrane 9 superfamily member 2	3.17252	1375
Q13561	DCTN2	Dynactin subunit 2	3.17257	1376
Q14240	EIF4A2	Eukaryotic initiation factor 4A-II	3.1742	1377
P30520	ADSS	Adenylosuccinate synthetase isozyme 2 (AMPSase 2) (AdSS 2) (EC 6.3.4.4) (Adenylosuccinate synthetase, acidic isozyme) (Adenylosuccinate synthetase, liver isozyme) (L-type adenylosuccinate synthetase) (IMP--aspartate ligase 2)	3.17452	1378
Q12979	ABR	Active breakpoint cluster region-related protein	3.17503	1379
O43237	DYNC1LI2	Cytoplasmic dynein 1 light intermediate chain 2 (Dynein light intermediate chain 2, cytosolic) (LIC-2) (LIC53/55)	3.17504	1380
P18031	PTPN1	Tyrosine-protein phosphatase non-receptor type 1	3.17509	1381
Q9NQ50	MRPL40	39S ribosomal protein L40, mitochondrial (L40mt) (MRP-L40) (Mitochondrial large ribosomal subunit protein mL40) (Nuclear localization signal-containing protein deleted in velocardiofacial syndrome) (Up-regulated in metastasis)	3.17698	1382
P31749	AKT1	RAC-alpha serine/threonine-protein kinase	3.17834	1383
O60684	KPNA6	Importin subunit alpha-7	3.17879	1384
Q7KZI7	MARK2	Serine/threonine-protein kinase MARK2	3.17918	1385
O76041	NEBL	Nebulette	3.18048	1386
Q9NRY2	INIP	SOSS complex subunit C	3.1818	1387
Q92879	CELF1	CUGBP Elav-like family member 1	3.18258	1388
Q15428	SF3A2	Splicing factor 3A subunit 2	3.18347	1389
Q5JSH3	WDR44	WD repeat-containing protein 44	3.18647	1390
Q9UPY8	MAPRE3	Microtubule-associated protein RP/EB family member 3	3.18679	1391
Q0VDG4	SCRN3	Secernin-3	3.1868	1392
Q92854	SEMA4D	Semaphorin-4D	3.18747	1393
Q9BZE9	ASPSCR1	Tether containing UBX domain for GLUT4	3.18968	1394
Q9C0D9	EPT1	Ethanolaminephosphotransferase 1	3.18996	1395
P51649	ALDH5A1	Succinate-semialdehyde dehydrogenase, mitochondrial	3.19001	1396
Q9NQA3	WASH6P	WAS protein family homolog 6;WAS protein family homolog 2;WAS protein family homolog 1	3.1907	1397
Q16527	CSRP2	Cysteine and glycine-rich protein 2	3.19105	1398
O75347	TBCA	Tubulin-specific chaperone A	3.1917	1399
Q13616	CUL1	Cullin-1	3.19245	1400
Q9Y4D8	HECTD4	Probable E3 ubiquitin-protein ligase HECTD4	3.19369	1401
Q96B45	C10orf32	UPF0693 protein C10orf32	3.19627	1402
Q9Y570	PPME1	Protein phosphatase methylesterase 1	3.19701	1403
O43396	TXNL1	Thioredoxin-like protein 1	3.19946	1404
O60547	GMDS	GDP-mannose 4,6 dehydratase (EC 4.2.1.47) (GDP-D-mannose dehydratase) (GMD)	3.19987	1405
Q96AT9	RPE	Ribulose-phosphate 3-epimerase	3.20048	1406
P54762	EPHB1	Ephrin type-B receptor 1	3.20133	1407
Q9UEY8	ADD3	Gamma-adducin	3.20222	1408
P25686	DNAJB2	DnaJ homolog subfamily B member 2	3.20231	1409
O43399	TPD52L2	Tumor protein D54	3.20268	1410
O43681	ASNA1	ATPase ASNA1	3.20321	1411
Q3ZCW2	LGALSL	Galectin-related protein	3.20699	1412
Q9Y3R0	GRIP1	Glutamate receptor-interacting protein 1	3.20999	1413
O60645	EXOC3	Exocyst complex component 3	3.21028	1414
P49327	FASN	Fatty acid synthase	3.21169	1415
P28482	MAPK1	Mitogen-activated protein kinase 1	3.21172	1416
Q2M389	KIAA1033	WASH complex subunit 4	3.21183	1417
P51797	CLCN6	Chloride transport protein 6	3.21249	1418
Q8TAQ2	SMARCC2	SWI/SNF complex subunit SMARCC2;SWI/SNF complex subunit SMARCC1	3.2129	1419
P58401	NRXN2	Neurexin-2-beta	3.21291	1420
A6NNY8	USP27X	Ubiquitin carboxyl-terminal hydrolase 27;Ubiquitin carboxyl-terminal hydrolase 22	3.21387	1421
O75175	CNOT3	CCR4-NOT transcription complex subunit 3	3.21489	1422
P53396	ACLY	ATP-citrate synthase	3.21582	1423
P16298	PPP3CB	Serine/threonine-protein phosphatase 2B catalytic subunit beta isoform	3.2168	1424
P49841	GSK3B	Glycogen synthase kinase-3 beta;Glycogen synthase kinase-3 alpha	3.21948	1425
P54920	NAPA	Alpha-soluble NSF attachment protein	3.22059	1426
Q9UJ41	RABGEF1	Rab5 GDP/GTP exchange factor	3.22101	1427
Q9UJW0	DCTN4	Dynactin subunit 4	3.22248	1428
Q13237	PRKG2	cGMP-dependent protein kinase 2	3.2234	1429
Q10471	GALNT2	Polypeptide N-acetylgalactosaminyltransferase 2;Polypeptide N-acetylgalactosaminyltransferase 2 soluble form	3.22491	1430
P61019	RAB2A	Ras-related protein Rab-2A	3.22519	1431
O95248	SBF1	Myotubularin-related protein 5	3.22585	1432
Q08378	GOLGA3	Golgin subfamily A member 3	3.22653	1433
Q06203	PPAT	Amidophosphoribosyltransferase	3.22717	1434
Q96A33	CCDC47	Coiled-coil domain-containing protein 47	3.22915	1435
Q9H1C3	GLT8D2	Glycosyltransferase 8 domain-containing protein 2	3.2296	1436
Q6L8Q7	PDE12	2,5-phosphodiesterase 12	3.23207	1437
O43295	SRGAP3	SLIT-ROBO Rho GTPase-activating protein 3	3.23606	1438
Q8IXJ6	SIRT2	NAD-dependent protein deacetylase sirtuin-2	3.23619	1439
O14497	ARID1A	AT-rich interactive domain-containing protein 1A	3.23633	1440
O95182	NDUFA7	NADH dehydrogenase [ubiquinone] 1 alpha subcomplex subunit 7	3.23655	1441
Q01085	TIAL1	Nucleolysin TIAR;Nucleolysin TIA-1 isoform p40	3.23803	1442
Q9Y3C8	UFC1	Ubiquitin-fold modifier-conjugating enzyme 1	3.23891	1443
Q13151	HNRNPA0	Heterogeneous nuclear ribonucleoprotein A0	3.239	1444
O14787	TNPO2	Transportin-2	3.23924	1445
Q13085	ACACA	Acetyl-CoA carboxylase 1	3.24043	1446
P21283	ATP6V1C1	V-type proton ATPase subunit C 1	3.24104	1447
Q15118	PDK1	[Pyruvate dehydrogenase (acetyl-transferring)] kinase isozyme 1, mitochondrial	3.24308	1448
P61758	VBP1	Prefoldin subunit 3	3.24544	1449
Q5H9L2	TCEAL5	Transcription elongation factor A protein-like 5	3.24871	1450
Q13033	STRN3	Striatin-3	3.24962	1451
P62140	PPP1CB	Serine/threonine-protein phosphatase PP1-beta catalytic subunit	3.24984	1452
Q9UK41	VPS28	Vacuolar protein sorting-associated protein 28 homolog	3.25045	1453
Q99470	SDF2	Stromal cell-derived factor 2	3.25092	1454
Q6WCQ1	MPRIP	Myosin phosphatase Rho-interacting protein	3.25122	1455
P49321	NASP	Nuclear autoantigenic sperm protein	3.2514	1456
Q9NS91	RAD18	E3 ubiquitin-protein ligase RAD18	3.2528	1457
Q9Y3P9	RABGAP1	Rab GTPase-activating protein 1	3.25335	1458
Q13522	PPP1R1A	Protein phosphatase 1 regulatory subunit 1A	3.25468	1459
Q8NEV1	CSNK2A3	Casein kinase II subunit alpha 3;Casein kinase II subunit alpha	3.25552	1460
Q9NYF8	BCLAF1	Bcl-2-associated transcription factor 1	3.25619	1461
O43765	SGTA	Small glutamine-rich tetratricopeptide repeat-containing protein alpha	3.25624	1462
Q9BWH2	FUNDC2	FUN14 domain-containing protein 2	3.25656	1463
P32418	SLC8A1	Sodium/calcium exchanger 1	3.2575	1464
Q92530	PSMF1	Proteasome inhibitor PI31 subunit	3.25759	1465
Q9NZN3	EHD3	EH domain-containing protein 3	3.25761	1466
Q9Y680	FKBP7	Peptidyl-prolyl cis-trans isomerase FKBP7	3.25788	1467
O75420	CDS2	GRB10-interacting GYF protein 1	3.25817	1468
Q8IYI6	EXOC8	Exocyst complex component 8	3.25854	1469
Q5T3F8	TMEM63B	CSC1-like protein 2	3.25898	1470
Q14CX7	NAA25	N-alpha-acetyltransferase 25, NatB auxiliary subunit	3.26031	1471
Q7L5D6	GET4	Golgi to ER traffic protein 4 homolog	3.2607	1472
Q16630	CPSF6	Cleavage and polyadenylation specificity factor subunit 6	3.2615	1473
P63313	TMSB10	Thymosin beta-10	3.26266	1474
P78310	CXADR	Coxsackievirus and adenovirus receptor	3.26284	1475
O00515	LAD1	Ladinin-1	3.26332	1476
Q8TF01	PNISR	Arginine/serine-rich protein PNISR	3.26342	1477
A6NGN9	IGLON5	IgLON family member 5	3.26369	1478
O95292	VAPB	Vesicle-associated membrane protein-associated protein B/C	3.26656	1479
Q9Y4P1	ATG4B	Cysteine protease ATG4B	3.26802	1480
Q8IWX8	CHERP	Calcium homeostasis endoplasmic reticulum protein	3.2685	1481
Q92696	RABGGTA	Geranylgeranyl transferase type-2 subunit alpha	3.26894	1482
O43639	NCK2	Cytoplasmic protein NCK2	3.26899	1483
Q9UBN7	HDAC6	Histone deacetylase 6	3.27067	1484
O75643	SNRNP200	U5 small nuclear ribonucleoprotein 200 kDa helicase	3.27091	1485
Q02818	NUCB1	Nucleobindin-1	3.2728	1486
O15540	FABP7	Fatty acid-binding protein, brain	3.27334	1487
O95758	PTBP3	Polypyrimidine tract-binding protein 3	3.27338	1488
Q7Z422	SZRD1	SUZ domain-containing protein 1	3.27347	1489
O75056	SDC3	Syndecan-3	3.27371	1490
Q14011	CIRBP	Cold-inducible RNA-binding protein	3.27378	1491
Q8WY91	THAP4	THAP domain-containing protein 4	3.27382	1492
P19021	PAM	Peptidyl-glycine alpha-amidating monooxygenase;Peptidylglycine alpha-hydroxylating monooxygenase;Peptidyl-alpha-hydroxyglycine alpha-amidating lyase	3.27466	1493
P23381	WARS	Tryptophan--tRNA ligase, cytoplasmic;T1-TrpRS;T2-TrpRS	3.27517	1494
Q9BW30	TPPP3	Tubulin polymerization-promoting protein family member 3	3.27642	1495
Q9UKY7	CDV3	Protein CDV3 homolog	3.27646	1496
P48454	PPP3CC	Serine/threonine-protein phosphatase 2B catalytic subunit gamma isoform	3.27841	1497
Q14203	DCTN1	Dynactin subunit 1	3.27954	1498
O75177	SS18L1	Calcium-responsive transactivator	3.28284	1499
P36873	PPP1CC	Serine/threonine-protein phosphatase PP1-gamma catalytic subunit	3.29032	1500
P62760	VSNL1	Visinin-like protein 1	3.29056	1501
Q13043	STK4	Serine/threonine-protein kinase 4	3.29242	1502
O15075	DCLK1	Serine/threonine-protein kinase DCLK1;Serine/threonine-protein kinase DCLK2	3.29318	1503
Q9UL15	BAG5	BAG family molecular chaperone regulator 5	3.2939	1504
Q9Y5S2	CDC42BPB	Serine/threonine-protein kinase MRCK beta	3.29416	1505
Q9UQE7	SMC3	Structural maintenance of chromosomes protein 3	3.29424	1506
O15294	OGT	UDP-N-acetylglucosamine--peptide N-acetylglucosaminyltransferase 110 kDa subunit	3.29616	1507
P61106	RAB14	Ras-related protein Rab-14	3.29721	1508
O75475	PSIP1	PC4 and SFRS1-interacting protein	3.29913	1509
P10746	UROS	Uroporphyrinogen-III synthase	3.29967	1510
Q13620	CUL4B	Cullin-4B	3.30032	1511
Q9Y6B6	SAR1B	GTP-binding protein SAR1b	3.30042	1512
Q9NXV6	CDKN2AIP	CDKN2A-interacting protein	3.30204	1513
O75976	CPD	Carboxypeptidase D	3.30247	1514
Q9UN37	VPS4A	Vacuolar protein sorting-associated protein 4A	3.30255	1515
Q9HB71	CACYBP	Calcyclin-binding protein	3.30488	1516
Q8NFZ3	NLGN4Y	Neuroligin-4, Y-linked;Neuroligin-4, X-linked;Neuroligin-1;Neuroligin-2	3.30533	1517
Q99873	PRMT1	Protein arginine N-methyltransferase 1	3.30742	1518
Q8IZA0	KIAA0319L	Dyslexia-associated protein KIAA0319-like protein	3.30762	1519
Q86TP1	PRUNE	Exopolyphosphatase PRUNE1	3.30811	1520
Q96TA1	FAM129B	Niban-like protein 1	3.31087	1521
Q9NZJ4	SACS	Sacsin	3.31152	1522
Q14982	OPCML	Opioid-binding protein/cell adhesion molecule	3.312	1523
Q9ULK5	VANGL2	Vang-like protein 2	3.31279	1524
P16615	ATP2A2	Sarcoplasmic/endoplasmic reticulum calcium ATPase 2	3.31372	1525
Q02224	CENPE	Centromere-associated protein E	3.31378	1526
Q14151	SAFB2	Scaffold attachment factor B2	3.31406	1527
Q3SXM5	HSDL1	Inactive hydroxysteroid dehydrogenase-like protein 1	3.31407	1528
P61981	YWHAG	14-3-3 protein gamma;14-3-3 protein gamma, N-terminally processed	3.31497	1529
P32004	L1CAM	Neural cell adhesion molecule L1	3.31554	1530
O75431	MTX2	Metaxin-2	3.31558	1531
Q96PC5	MIA2	Melanoma inhibitory activity protein 2;cTAGE family member 2	3.31722	1532
A1X283	SH3PXD2B	SH3 and PX domain-containing protein 2B	3.3179	1533
Q16864	ATP6V1F	V-type proton ATPase subunit F	3.31804	1534
Q9P253	VPS18	Vacuolar protein sorting-associated protein 18 homolog	3.31835	1535
P11717	IGF2R	Cation-independent mannose-6-phosphate receptor	3.31948	1536
P26196	DDX6	Probable ATP-dependent RNA helicase DDX6	3.32117	1537
Q9H479	FN3K	Fructosamine-3-kinase	3.32133	1538
P35914	HMGCL	Hydroxymethylglutaryl-CoA lyase, mitochondrial (HL) (HMG-CoA lyase) (EC 4.1.3.4) (3-hydroxy-3-methylglutarate-CoA lyase)	3.32174	1539
P78347	GTF2I	General transcription factor II-I	3.32528	1540
P54577	YARS	Tyrosine--tRNA ligase, cytoplasmic (EC 6.1.1.1) (Tyrosyl-tRNA synthetase) (TyrRS) [Cleaved into: Tyrosine--tRNA ligase, cytoplasmic, N-terminally processed]	3.3267	1541
Q96A65	EXOC4	Exocyst complex component 4	3.32671	1542
P48059	LIMS1	LIM and senescent cell antigen-like-containing domain protein 1	3.32759	1543
P00519	ABL1	Tyrosine-protein kinase ABL1	3.32863	1544
Q96F85	CNRIP1	CB1 cannabinoid receptor-interacting protein 1	3.33263	1545
Q9UKF6	CPSF3	Cleavage and polyadenylation specificity factor subunit 3	3.33315	1546
Q13164	MAPK7	Mitogen-activated protein kinase 7	3.3335	1547
Q96L92	SNX27	Sorting nexin-27	3.33449	1548
Q9H0V1	TMEM168	Transmembrane protein 168	3.33717	1549
Q9BSJ8	ESYT1	Extended synaptotagmin-1	3.33752	1550
Q8IZ81	ELMOD2	ELMO domain-containing protein 2	3.33881	1551
Q9H6N6	MYH16	Putative uncharacterized protein MYH16	3.33933	1552
Q4LDG9	DNAL1	Dynein axonemal light chain 1	3.34022	1553
Q53HC9	TSSC1	EARP and GARP complex-interacting protein 1	3.34025	1554
P49802	RGS7	Regulator of G-protein signaling 7	3.34137	1555
Q96DI7	SNRNP40	U5 small nuclear ribonucleoprotein 40 kDa protein	3.3434	1556
Q5T4S7	UBR4	E3 ubiquitin-protein ligase UBR4	3.34484	1557
Q9Y394	DHRS7	Dehydrogenase/reductase SDR family member 7	3.34531	1558
Q96SB3	PPP1R9B	Neurabin-2	3.3455	1559
O43581	SYT7	Synaptotagmin-7	3.3462	1560
Q00535	CDK5	Cyclin-dependent-like kinase 5	3.34738	1561
Q6ZMG9	CERS6	Ceramide synthase 6	3.34793	1562
Q9BYT3	STK33	Serine/threonine-protein kinase 33	3.34966	1563
Q9HCK4	ROBO2	Roundabout homolog 2	3.35077	1564
Q9P0L2	MARK1	Serine/threonine-protein kinase MARK1	3.35547	1565
Q8NBJ7	SUMF2	Sulfatase-modifying factor 2	3.35608	1566
Q6GYQ0	RALGAPA1	Ral GTPase-activating protein subunit alpha-1	3.35819	1567
Q9UBU9	NXF1	Nuclear RNA export factor 1	3.359	1568
Q99536	VAT1	Synaptic vesicle membrane protein VAT-1 homolog	3.36071	1569
Q9Y2L5	TRAPPC8	Trafficking protein particle complex subunit 8	3.36157	1570
Q9H910	JPT2	Jupiter microtubule associated homolog 2	3.36281	1571
P67809	YBX1	Nuclease-sensitive element-binding protein 1	3.36411	1572
P20339	RAB5A	Ras-related protein Rab-5A	3.36456	1573
Q9NWQ8	PAG1	Phosphoprotein associated with glycosphingolipid-enriched microdomains 1	3.36551	1574
P13693	TPT1	Translationally-controlled tumor protein	3.36588	1575
Q5VT25	CDC42BPA	Serine/threonine-protein kinase MRCK alpha	3.36809	1576
Q7Z2K8	GPRIN1	G protein-regulated inducer of neurite outgrowth 1	3.36848	1577
Q8NBJ5	COLGALT1	Procollagen galactosyltransferase 1	3.36874	1578
P54219	VAT1	Chromaffin granule amine transporter	3.36888	1579
Q9H867	VCPKMT	Protein-lysine methyltransferase METTL21D	3.36965	1580
Q96RU3	FNBP1	Formin-binding protein 1	3.37057	1581
Q99747	NAPG	Gamma-soluble NSF attachment protein	3.37223	1582
P05091	ALDH2	Aldehyde dehydrogenase, mitochondrial	3.37242	1583
Q9UL25	RAB21	Ras-related protein Rab-21	3.37513	1584
Q8IZ21	PHACTR4	Phosphatase and actin regulator 4	3.37909	1585
Q9H9A6	LRRC40	Leucine-rich repeat-containing protein 40	3.37913	1586
O15372	EIF3H	Eukaryotic translation initiation factor 3 subunit H	3.38186	1587
Q9H1K1	ISCU	Iron-sulfur cluster assembly enzyme ISCU, mitochondrial	3.38311	1588
Q9BTU6	PI4K2A	Phosphatidylinositol 4-kinase type 2-alpha	3.38335	1589
Q66LE6	PPP2R2D	Serine/threonine-protein phosphatase 2A 55 kDa regulatory subunit B delta isoform	3.38486	1590
Q13614	MTMR2	Myotubularin-related protein 2	3.38509	1591
P62861	FAU	Ubiquitin-like protein FUBI	3.38654	1592
P14735	IDE	Insulin-degrading enzyme	3.38683	1593
P13807	GYS1	Glycogen [starch] synthase, muscle	3.38831	1594
O14562	UBFD1	Ubiquitin domain-containing protein UBFD1	3.38893	1595
O60841	EIF5B	Eukaryotic translation initiation factor 5B	3.38953	1596
Q9HCM2	PLXNA4	Plexin-A4	3.38982	1597
O95295	SNAPIN	SNARE-associated protein Snapin	3.39047	1598
P49916	LIG3	DNA ligase 3	3.39075	1599
Q13617	CUL2	Cullin-2	3.39284	1600
Q16537	PPP2R5E	Serine/threonine-protein phosphatase 2A 56 kDa regulatory subunit epsilon isoform	3.39342	1601
Q9BV23	ABHD6	Monoacylglycerol lipase ABHD6	3.39399	1602
O00743	PPP6C	Serine/threonine-protein phosphatase 6 catalytic subunit;Serine/threonine-protein phosphatase 6 catalytic subunit, N-terminally processed	3.39527	1603
Q96EY1	DNAJA3	DnaJ homolog subfamily A member 3, mitochondrial (DnaJ protein Tid-1) (hTid-1) (Hepatocellular carcinoma-associated antigen 57) (Tumorous imaginal discs protein Tid56 homolog)	3.39734	1604
Q8N5K1	CISD2	CDGSH iron-sulfur domain-containing protein 2	3.39828	1605
Q86UE4	MTDH	Protein LYRIC	3.399	1606
Q8TC12	RDH11	Retinol dehydrogenase 11	3.40072	1607
O15498	YKT6	Synaptobrevin homolog YKT6	3.40093	1608
Q9BXX3	ANKRD30A	Ankyrin repeat domain-containing protein 30A	3.40117	1609
Q92823	NRCAM	Neuronal cell adhesion molecule	3.40254	1610
O95989	NUDT3	Diphosphoinositol polyphosphate phosphohydrolase 1	3.40399	1611
Q9NQ29	LUC7L	Putative RNA-binding protein Luc7-like 1	3.40448	1612
P17612	PRKACA	cAMP-dependent protein kinase catalytic subunit alpha;cAMP-dependent protein kinase catalytic subunit gamma;cAMP-dependent protein kinase catalytic subunit beta	3.40509	1613
Q8ND56	LSM14A	Protein LSM14 homolog A	3.40541	1614
P62310	LSM3	U6 snRNA-associated Sm-like protein LSm3	3.40641	1615
Q9BXS5	AP1M1	AP-1 complex subunit mu-1	3.40762	1616
Q02750	MAP2K1	Dual specificity mitogen-activated protein kinase kinase 1	3.40817	1617
Q9H814	PHAX	Phosphorylated adapter RNA export protein	3.40854	1618
Q9Y2X7	GIT1	ARF GTPase-activating protein GIT1	3.40991	1619
Q8TAC9	SCAMP5	Secretory carrier-associated membrane protein 5	3.41077	1620
Q86VP3	PACS2	Phosphofurin acidic cluster sorting protein 2	3.41139	1621
Q99598	TSNAX	Translin-associated protein X	3.41239	1622
Q13523	PRPF4B	Serine/threonine-protein kinase PRP4 homolog	3.4148	1623
Q9HAU5	UPF2	Regulator of nonsense transcripts 2	3.41631	1624
Q15477	SKIV2L	Helicase SKI2W	3.41651	1625
P10636	MAPT	Microtubule-associated protein tau	3.42153	1626
Q96AE4	KHSRP	Far upstream element-binding protein 2;Far upstream element-binding protein 1	3.42233	1627
Q13442	PDAP1	28 kDa heat- and acid-stable phosphoprotein	3.42551	1628
Q96C36	PYCR2	Pyrroline-5-carboxylate reductase 2	3.4259	1629
Q13740	ALCAM	CD166 antigen	3.42654	1630
Q6EEV6	SUMO4	Small ubiquitin-related modifier 4;Small ubiquitin-related modifier 2;Small ubiquitin-related modifier 3	3.42709	1631
Q9UBW8	COPS7A	COP9 signalosome complex subunit 7a	3.42792	1632
P61081	UBE2M	NEDD8-conjugating enzyme Ubc12	3.42839	1633
Q9BQ15	NABP2	SOSS complex subunit B1	3.42901	1634
Q96MZ0	GDAP1L1	Ganglioside-induced differentiation-associated protein 1-like 1	3.433	1635
Q99961	SH3GL1	Endophilin-A2	3.43398	1636
P00492	HPRT1	Hypoxanthine-guanine phosphoribosyltransferase	3.43845	1637
Q9ULU8	CADPS	Calcium-dependent secretion activator 1	3.43877	1638
O60613	SELENOF	15 kDa selenoprotein	3.43886	1639
Q9UKN8	GTF3C4	General transcription factor 3C polypeptide 4	3.43955	1640
P35221	CTNNA1	Catenin alpha-1	3.43957	1641
Q13177	PAK2	Serine/threonine-protein kinase PAK 2;PAK-2p27;PAK-2p34	3.44134	1642
O00423	EML1	Echinoderm microtubule-associated protein-like 1	3.4426	1643
Q9H9H4	VPS37B	Vacuolar protein sorting-associated protein 37B	3.44286	1644
Q9Y5K5	UCHL5	Ubiquitin carboxyl-terminal hydrolase isozyme L5	3.44303	1645
P46459	NSF	Vesicle-fusing ATPase	3.44359	1646
Q7KZF4	SND1	Staphylococcal nuclease domain-containing protein 1	3.44408	1647
O15020	SPTBN2	Spectrin beta chain, non-erythrocytic 2	3.44551	1648
Q9P0L0	VAPA	Vesicle-associated membrane protein-associated protein A	3.44574	1649
P51659	HSD17B4	Peroxisomal multifunctional enzyme type 2	3.44596	1650
Q96RD7	PANX1	Pannexin-1	3.44697	1651
Q92796	DLG3	Disks large homolog 3	3.44714	1652
P27348	YWHAQ	14-3-3 protein theta	3.44966	1653
Q99719	SEPTIN5	Septin-5	3.45138	1654
P22830	FECH	Ferrochelatase, mitochondrial	3.45265	1655
P46109	CRKL	Crk-like protein	3.4531	1656
P51148	RAB5C	Ras-related protein Rab-5C	3.45396	1657
Q8N684	CPSF7	Cleavage and polyadenylation specificity factor subunit 7	3.45415	1658
O95232	LUC7L3	Luc7-like protein 3	3.45846	1659
Q9BQ69	MACROD1	O-acetyl-ADP-ribose deacetylase MACROD1	3.45858	1660
Q9NTI5	PDS5B	Sister chromatid cohesion protein PDS5 homolog B	3.46142	1661
Q8N8S7	ENAH	Protein enabled homolog	3.46183	1662
Q9H3S7	PTPN23	Tyrosine-protein phosphatase non-receptor type 23	3.46185	1663
P01213	PDYN	Proenkephalin-B	3.46462	1664
Q2Q1W2	TRIM71	E3 ubiquitin-protein ligase TRIM71	3.46464	1665
P09496	CLTA	Clathrin light chain A	3.46669	1666
P60484	PTEN	Phosphatidylinositol 3,4,5-trisphosphate 3-phosphatase and dual-specificity protein phosphatase PTEN (EC 3.1.3.16) (EC 3.1.3.48) (EC 3.1.3.67) (Mutated in multiple advanced cancers 1) (Phosphatase and tensin homolog)	3.46916	1667
Q86T03	TMEM55B	Type 1 phosphatidylinositol 4,5-bisphosphate 4-phosphatase (Type 1 PtdIns-4,5-P2 4-Ptase) (EC 3.1.3.78) (PtdIns-4,5-P2 4-Ptase I) (Transmembrane protein 55B)	3.4694	1668
P17858	PFKL	ATP-dependent 6-phosphofructokinase, liver type	3.47148	1669
O60884	DNAJA2	DnaJ homolog subfamily A member 2	3.47184	1670
Q9UQB3	CTNND2	Catenin delta-2	3.47194	1671
Q2TAY7	SMU1	WD40 repeat-containing protein SMU1;WD40 repeat-containing protein SMU1, N-terminally processed	3.47272	1672
Q02880	TOP2B	DNA topoisomerase 2-beta	3.47417	1673
Q9NTI2	ATP8A2	Phospholipid-transporting ATPase IB	3.47444	1674
Q9NRZ5	AGPAT4	1-acyl-sn-glycerol-3-phosphate acyltransferase delta	3.47836	1675
Q99471	PFDN5	Prefoldin subunit 5	3.47991	1676
Q9P2E9	RRBP1	Ribosome-binding protein 1	3.48156	1677
Q5SQI0	ATAT1	Alpha-tubulin N-acetyltransferase 1	3.483	1678
Q9P260	KIAA1468	RAB11-binding protein RELCH (LisH domain and HEAT repeat-containing protein KIAA1468) (RAB11 binding and LisH domain, coiled-coil and HEAT repeat-containing) (RAB11-binding protein containing LisH, coiled-coil, and HEAT repeats)	3.48451	1679
Q9NQX3	GPHN	Gephyrin [Includes: Molybdopterin adenylyltransferase	3.48501	1680
Q4G0F5	VPS26B	Vacuolar protein sorting-associated protein 26B	3.48543	1681
Q59EK9	RUNDC3A	RUN domain-containing protein 3A	3.48596	1682
P53611	RABGGTB	Geranylgeranyl transferase type-2 subunit beta	3.48705	1683
Q8N163	CCAR2	Cell cycle and apoptosis regulator protein 2	3.48751	1684
O00154	ACOT7	Cytosolic acyl coenzyme A thioester hydrolase	3.49021	1685
Q9GZQ8	MAP1LC3B	Microtubule-associated proteins 1A/1B light chain 3B;Microtubule-associated proteins 1A/1B light chain 3 beta 2;Microtubule-associated proteins 1A/1B light chain 3A	3.49144	1686
Q92558	WASF1	Wiskott-Aldrich syndrome protein family member 1	3.49197	1687
P60002	ELOF1	Transcription elongation factor 1 homolog	3.49218	1688
Q15111	PLCL1	Inactive phospholipase C-like protein 1	3.49448	1689
Q05519	SRSF11	Serine/arginine-rich splicing factor 11	3.49496	1690
P20936	RASA1	Ras GTPase-activating protein 1	3.49541	1691
Q9Y3E7	CHMP3	Charged multivesicular body protein 3	3.49594	1692
Q9Y6X4	FAM169A	Soluble lamin-associated protein of 75 kDa	3.49649	1693
Q9ULH1	ASAP1	Arf-GAP with SH3 domain, ANK repeat and PH domain-containing protein 1	3.49706	1694
Q9UQ13	SHOC2	Leucine-rich repeat protein SHOC-2	3.49735	1695
P13637	ATP1A3	Sodium/potassium-transporting ATPase subunit alpha-3	3.49994	1696
Q08380	LGALS3BP	Galectin-3-binding protein	3.50013	1697
P11142	HSPA8	Heat shock cognate 71 kDa protein	3.50158	1698
P84157	MXRA7	Matrix-remodeling-associated protein 7	3.5025	1699
Q9BXM9	FSD1L	FSD1-like protein	3.50288	1700
Q15365	PCBP1	Poly	3.50289	1701
O75569	PRKRA	Interferon-inducible double-stranded RNA-dependent protein kinase activator A (PKR-associated protein X) (PKR-associating protein X) (Protein activator of the interferon-induced protein kinase) (Protein kinase, interferon-inducible double-stranded RNA-dependent activator)	3.50421	1702
Q9Y3D7	PAM16	Mitochondrial import inner membrane translocase subunit TIM16	3.50782	1703
Q969J3	LOH12CR1	Loss of heterozygosity 12 chromosomal region 1 protein	3.50795	1704
Q96NL0	RUNDC3B	RUN domain-containing protein 3B	3.50966	1705
O94874	UFL1	E3 UFM1-protein ligase 1	3.51199	1706
P52306	RAP1GDS1	Rap1 GTPase-GDP dissociation stimulator 1	3.51317	1707
Q9UHA4	LAMTOR3	Ragulator complex protein LAMTOR3	3.51597	1708
P31323	PRKAR2B	cAMP-dependent protein kinase type II-beta regulatory subunit	3.51621	1709
A1L0T0	ILVBL	2-hydroxyacyl-CoA lyase 2	3.5167	1710
A6NHR9	SMCHD1	Structural maintenance of chromosomes flexible hinge domain-containing protein 1	3.51806	1711
P61764	STXBP1	Syntaxin-binding protein 1	3.51836	1712
P54764	EPHA4	Ephrin type-A receptor 4	3.51906	1713
A9UHW6	MIF4GD	MIF4G domain-containing protein	3.51952	1714
O43684	BUB3	Mitotic checkpoint protein BUB3	3.51958	1715
Q9NQ34	TMEM9B	Transmembrane protein 9B	3.52031	1716
P98172	EFNB1	Ephrin-B1	3.52277	1717
Q92504	SLC39A7	Zinc transporter SLC39A7	3.5243	1718
Q9NY59	SMPD3	Sphingomyelin phosphodiesterase 3	3.52706	1719
P25685	DNAJB1	DnaJ homolog subfamily B member 1	3.52733	1720
P82094	TMF1	TATA element modulatory factor	3.5287	1721
O00244	ATOX1	Copper transport protein ATOX1	3.5288	1722
Q9BY44	EIF2A	Eukaryotic translation initiation factor 2A;Eukaryotic translation initiation factor 2A, N-terminally processed	3.53192	1723
O76070	SNCG	Gamma-synuclein	3.53267	1724
P00167	CYB5A	Cytochrome b5	3.53294	1725
P21266	GSTM3	Glutathione S-transferase Mu 3	3.53426	1726
Q15392	DHCR24	Delta	3.53431	1727
Q9Y2D4	EXOC6B	Exocyst complex component 6B	3.53447	1728
O75334	PPFIA2	Liprin-alpha-2	3.53819	1729
P08579	SNRPB2	U2 small nuclear ribonucleoprotein B''	3.53883	1730
Q02156	PRKCE	Protein kinase C epsilon type	3.53961	1731
Q9UGI8	TES	Testin	3.53989	1732
Q9BZ72	PITPNM2	Membrane-associated phosphatidylinositol transfer protein 2	3.54052	1733
P23588	EIF4B	Eukaryotic translation initiation factor 4B	3.54334	1734
Q8TDJ6	DMXL2	DmX-like protein 2	3.5437	1735
Q92974	ARHGEF2	Rho guanine nucleotide exchange factor 2	3.54401	1736
O75396	SEC22B	Vesicle-trafficking protein SEC22b	3.54466	1737
Q8NBX0	SCCPDH	Saccharopine dehydrogenase-like oxidoreductase	3.54497	1738
Q5BKZ1	ZNF326	DBIRD complex subunit ZNF326	3.54573	1739
P43007	SLC1A4	Neutral amino acid transporter A	3.54642	1740
O75051	PLXNA2	Plexin-A2	3.54701	1741
O75821	EIF3G	Eukaryotic translation initiation factor 3 subunit G	3.54831	1742
Q9C0B5	ZDHHC5	Palmitoyltransferase ZDHHC5	3.55085	1743
Q8TCU6	PREX1	Phosphatidylinositol 3,4,5-trisphosphate-dependent Rac exchanger 1 protein	3.55113	1744
P0CG35	TMSB15B	Thymosin beta-15B;Thymosin beta-15A	3.55274	1745
Q6DN90	IQSEC1	IQ motif and SEC7 domain-containing protein 1	3.55441	1746
Q9BTM9	URM1	Ubiquitin-related modifier 1	3.55525	1747
P62166	NCS1	Neuronal calcium sensor 1	3.55542	1748
Q15126	PMVK	Phosphomevalonate kinase	3.55568	1749
Q96KA5	CLPTM1L	Cleft lip and palate transmembrane protein 1-like protein	3.55695	1750
Q8WUD1	RAB2B	Ras-related protein Rab-2B	3.5588	1751
Q00169	PITPNA	Phosphatidylinositol transfer protein alpha isoform	3.559	1752
Q93050	ATP6V0A1	V-type proton ATPase 116 kDa subunit a isoform 1	3.55991	1753
Q13045	FLII	Protein flightless-1 homolog	3.56015	1754
Q15287	RNPS1	RNA-binding protein with serine-rich domain 1	3.56032	1755
Q93008	USP9X	Probable ubiquitin carboxyl-terminal hydrolase FAF-X (EC 3.4.19.12) (Deubiquitinating enzyme FAF-X) (Fat facets in mammals) (hFAM) (Fat facets protein-related, X-linked) (Ubiquitin thioesterase FAF-X) (Ubiquitin-specific protease 9, X chromosome) (Ubiquitin-specific-processing protease FAF-X)	3.5622	1756
Q9C0E8	LNP	Protein lunapark	3.56353	1757
Q99962	SH3GL2	Endophilin-A1	3.56517	1758
Q96CW1	AP2M1	AP-2 complex subunit mu	3.56654	1759
Q9NRY5	FAM114A2	Protein FAM114A2	3.56758	1760
O60784	TOM1	Target of Myb protein 1	3.57069	1761
Q9GZZ9	UBA5	Ubiquitin-like modifier-activating enzyme 5	3.57131	1762
Q92804	TAF15	TATA-binding protein-associated factor 2N	3.57418	1763
Q14980	NUMA1	Nuclear mitotic apparatus protein 1	3.57457	1764
Q9NRR5	UBQLN4	Ubiquilin-4	3.57767	1765
Q9P265	DIP2B	Disco-interacting protein 2 homolog B	3.578	1766
A5YKK6	CNOT1	CCR4-NOT transcription complex subunit 1	3.57868	1767
Q9NT99	LRRC4B	Leucine-rich repeat-containing protein 4B	3.5788	1768
Q9Y6E2	BZW2	Basic leucine zipper and W2 domain-containing protein 2	3.57886	1769
Q9NUU7	DDX19A	ATP-dependent RNA helicase DDX19A	3.58054	1770
P22681	CBL	E3 ubiquitin-protein ligase CBL	3.58116	1771
P21554	CNR1	Cannabinoid receptor 1	3.58186	1772
P81877	SSBP2	Single-stranded DNA-binding protein 2;Single-stranded DNA-binding protein 3	3.58228	1773
E9PAV3	NACA	Nascent polypeptide-associated complex subunit alpha, muscle-specific form;Nascent polypeptide-associated complex subunit alpha	3.58484	1774
O00139	KIF2A	Kinesin-like protein KIF2A	3.58507	1775
Q4KMP7	TBC1D10B	TBC1 domain family member 10B	3.58614	1776
O00506	STK25	Serine/threonine-protein kinase 25	3.58731	1777
P07384	CAPN1	Calpain-1 catalytic subunit	3.58745	1778
Q9NVS9	PNPO	Pyridoxine-5-phosphate oxidase	3.58757	1779
Q9UDR5	AASS	Alpha-aminoadipic semialdehyde synthase, mitochondrial;Lysine ketoglutarate reductase;Saccharopine dehydrogenase	3.58777	1780
Q03393	PTS	6-pyruvoyl tetrahydrobiopterin synthase	3.58781	1781
Q9NR46	SH3GLB2	Endophilin-B2	3.58785	1782
Q5T5U3	ARHGAP21	Rho GTPase-activating protein 21	3.58982	1783
P61020	RAB5B	Ras-related protein Rab-5B	3.59033	1784
Q9H492	MAP1LC3A	Microtubule-associated proteins 1A/1B light chain 3A	3.59369	1785
O76062	TM7SF2	Delta	3.59408	1786
P09874	PARP1	Poly [ADP-ribose] polymerase 1	3.59464	1787
Q13409	DYNC1I2	Cytoplasmic dynein 1 intermediate chain 2 (Cytoplasmic dynein intermediate chain 2) (Dynein intermediate chain 2, cytosolic) (DH IC-2)	3.59475	1788
O94906	PRPF6	Pre-mRNA-processing factor 6	3.59482	1789
Q9UNL2	SSR3	Translocon-associated protein subunit gamma	3.596	1790
O43172	PRPF4	U4/U6 small nuclear ribonucleoprotein Prp4	3.5963	1791
Q13554	CAMK2B	Calcium/calmodulin-dependent protein kinase type II subunit beta	3.59932	1792
Q9Y282	ERGIC3	Endoplasmic reticulum-Golgi intermediate compartment protein 3	3.60026	1793
O15400	STX7	Syntaxin-7	3.60096	1794
O15530	PDPK1	3-phosphoinositide-dependent protein kinase 1	3.60175	1795
Q92783	STAM	Signal transducing adapter molecule 1	3.60198	1796
O94856	NFASC	Neurofascin	3.60319	1797
Q8IWT0	ZBTB8OS	Protein archease	3.60448	1798
Q9NP80	PNPLA8	Calcium-independent phospholipase A2-gamma	3.60463	1799
P48449	LSS	Lanosterol synthase	3.60471	1800
Q8IXS6	PALM2	Paralemmin-2	3.60601	1801
P61421	ATP6V0D1	V-type proton ATPase subunit d 1	3.6069	1802
P02794	FTH1	Ferritin heavy chain;Ferritin heavy chain, N-terminally processed	3.60935	1803
Q13952	NFYC	Nuclear transcription factor Y subunit gamma	3.60981	1804
P12532	CKMT1A	Creatine kinase U-type, mitochondrial (EC 2.7.3.2) (Acidic-type mitochondrial creatine kinase) (Mia-CK) (Ubiquitous mitochondrial creatine kinase) (U-MtCK)	3.61163	1805
P41227	NAA10	N-alpha-acetyltransferase 10	3.61186	1806
Q04724	TLE1	Transducin-like enhancer protein 1;Transducin-like enhancer protein 2;Transducin-like enhancer protein 4	3.61495	1807
Q96SZ5	ADO	2-aminoethanethiol dioxygenase	3.61508	1808
Q9H944	MED20	Mediator of RNA polymerase II transcription subunit 20	3.61681	1809
Q9Y5K8	ATP6V1D	V-type proton ATPase subunit D	3.61702	1810
Q15555	MAPRE2	Microtubule-associated protein RP/EB family member 2	3.61799	1811
Q6P2Q9	PRPF8	Pre-mRNA-processing-splicing factor 8	3.61907	1812
Q8IWB7	WDFY1	WD repeat and FYVE domain-containing protein 1	3.61945	1813
O14617	AP3D1	AP-3 complex subunit delta-1	3.61957	1814
O95140	MFN2	Mitofusin-2	3.62141	1815
Q8N9V7	TOPAZ1	Testis- and ovary-specific PAZ domain-containing protein 1	3.62208	1816
Q9NQG5	RPRD1B	Regulation of nuclear pre-mRNA domain-containing protein 1B	3.62322	1817
P63172	DYNLT1	Dynein light chain Tctex-type 1	3.62326	1818
Q8NFU3	TSTD1	Thiosulfate sulfurtransferase/rhodanese-like domain-containing protein 1	3.62375	1819
P09132	SRP19	Signal recognition particle 19 kDa protein	3.62524	1820
Q9BY50	SEC11C	Signal peptidase complex catalytic subunit SEC11C	3.62552	1821
P62136	PPP1CA	Serine/threonine-protein phosphatase PP1-alpha catalytic subunit	3.6291	1822
O94830	DDHD2	Phospholipase DDHD2	3.63105	1823
Q00013	MPP1	55 kDa erythrocyte membrane protein	3.63191	1824
P49588	AARS	Alanine--tRNA ligase, cytoplasmic	3.6338	1825
Q9Y3C0	CCDC53	WASH complex subunit CCDC53	3.63458	1826
Q6FI81	CIAPIN1	Anamorsin	3.63702	1827
Q9NYB9	ABI2	Abl interactor 2	3.63711	1828
Q96PU5	NEDD4L	E3 ubiquitin-protein ligase NEDD4-like	3.63786	1829
O60245	PCDH7	Protocadherin-7	3.63856	1830
P26885	FKBP2	Peptidyl-prolyl cis-trans isomerase FKBP2	3.64095	1831
Q9Y2I8	WDR37	WD repeat-containing protein 37	3.64119	1832
Q9UNF0	PACSIN2	Protein kinase C and casein kinase substrate in neurons protein 2	3.64212	1833
Q7Z4V5	HDGFRP2	Hepatoma-derived growth factor-related protein 2	3.64268	1834
Q9GZV4	EIF5A2	Eukaryotic translation initiation factor 5A-2;Eukaryotic translation initiation factor 5A-1-like;Eukaryotic translation initiation factor 5A-1	3.64469	1835
Q8IW45	CARKD	ATP-dependent	3.64662	1836
Q9NZW5	MPP6	MAGUK p55 subfamily member 6	3.64746	1837
Q13190	STX5	Syntaxin-5	3.6475	1838
Q9H3Q1	CDC42EP4	Cdc42 effector protein 4	3.64764	1839
O75935	DCTN3	Dynactin subunit 3	3.64779	1840
Q13131	PRKAA1	5-AMP-activated protein kinase catalytic subunit alpha-1	3.64833	1841
Q15404	RSU1	Ras suppressor protein 1	3.64837	1842
P54727	RAD23B	UV excision repair protein RAD23 homolog B	3.64863	1843
Q96BM9	ARL8A	ADP-ribosylation factor-like protein 8A	3.6487	1844
Q969H8	MYDGF	Myeloid-derived growth factor	3.64892	1845
Q9NR31	SAR1A	GTP-binding protein SAR1a	3.65103	1846
P61163	ACTR1A	Alpha-centractin	3.65153	1847
P49590	HARS2	Probable histidine--tRNA ligase, mitochondrial	3.65163	1848
P08247	SYP	Synaptophysin	3.65216	1849
Q9NQG1	MANBAL	Protein MANBAL	3.65356	1850
Q96GY0	ZC2HC1A	Zinc finger C2HC domain-containing protein 1A	3.65403	1851
P22059	OSBP	Oxysterol-binding protein 1	3.65688	1852
Q8WZA0	LZIC	Protein LZIC	3.65712	1853
P04350	TUBB4A	Tubulin beta-4A chain	3.65901	1854
Q9H2B2	SYT4	Synaptotagmin-4	3.65916	1855
Q13217	DNAJC3	DnaJ homolog subfamily C member 3	3.65959	1856
P60510	PPP4C	Serine/threonine-protein phosphatase 4 catalytic subunit	3.65963	1857
Q01064	PDE1B	Calcium/calmodulin-dependent 3,5-cyclic nucleotide phosphodiesterase 1B	3.65963	1858
P09104	ENO2	Gamma-enolase	3.65997	1859
Q96A83	COL26A1	Collagen alpha-1	3.66015	1860
P31946	YWHAB	14-3-3 protein beta/alpha;14-3-3 protein beta/alpha, N-terminally processed	3.66159	1861
Q6T4P5	LPPR3	Lipid phosphate phosphatase-related protein type 3	3.66273	1862
Q9H4M9	EHD1	EH domain-containing protein 1	3.66567	1863
P31150	GDI1	Rab GDP dissociation inhibitor alpha	3.66858	1864
O14795	UNC13B	Protein unc-13 homolog B	3.66874	1865
A6NKT7	RGPD3	RanBP2-like and GRIP domain-containing protein 3	3.66973	1866
Q8TBX8	PIP4K2C	Phosphatidylinositol 5-phosphate 4-kinase type-2 gamma	3.66975	1867
Q86YM7	HOMER1	Homer protein homolog 1	3.67145	1868
Q8NFZ4	NLGN2	Neuroligin-2	3.67206	1869
P57721	PCBP3	Poly	3.67329	1870
Q15813	TBCE	Tubulin-specific chaperone E	3.67467	1871
Q13243	SRSF5	Serine/arginine-rich splicing factor 5	3.67505	1872
P38919	EIF4A3	Eukaryotic initiation factor 4A-III (eIF-4A-III) (eIF4A-III) (EC 3.6.4.13) (ATP-dependent RNA helicase DDX48) (ATP-dependent RNA helicase eIF4A-3) (DEAD box protein 48) (Eukaryotic initiation factor 4A-like NUK-34) (Eukaryotic translation initiation factor 4A isoform 3) (Nuclear matrix protein 265) (NMP 265) (hNMP 265) [Cleaved into: Eukaryotic initiation factor 4A-III, N-terminally processed]	3.67832	1873
P01116	KRAS	GTPase KRas;GTPase KRas, N-terminally processed	3.6807	1874
O00233	PSMD9	26S proteasome non-ATPase regulatory subunit 9	3.68258	1875
Q15811	ITSN1	Intersectin-1	3.68436	1876
Q9UEU0	VTI1B	Vesicle transport through interaction with t-SNAREs homolog 1B	3.68515	1877
P49441	INPP1	Inositol polyphosphate 1-phosphatase	3.68596	1878
P13984	GTF2F2	General transcription factor IIF subunit 2	3.68701	1879
Q8N4L2	TMEM55A	Type 2 phosphatidylinositol 4,5-bisphosphate 4-phosphatase;Type 1 phosphatidylinositol 4,5-bisphosphate 4-phosphatase	3.68755	1880
Q9UGP8	SEC63	Translocation protein SEC63 homolog	3.68847	1881
Q8IYB7	DIS3L2	DIS3-like exonuclease 2	3.68857	1882
Q7Z6Z7	HUWE1	E3 ubiquitin-protein ligase HUWE1 (EC 2.3.2.26) (ARF-binding protein 1) (ARF-BP1) (HECT, UBA and WWE domain-containing protein 1) (HECT-type E3 ubiquitin transferase HUWE1) (Homologous to E6AP carboxyl terminus homologous protein 9) (HectH9) (Large structure of UREB1) (LASU1) (Mcl-1 ubiquitin ligase E3) (Mule) (Upstream regulatory element-binding protein 1) (URE-B1) (URE-binding protein 1)	3.68919	1883
Q02790	FKBP4	Peptidyl-prolyl cis-trans isomerase FKBP4;Peptidyl-prolyl cis-trans isomerase FKBP4, N-terminally processed	3.68978	1884
Q969G3	SMARCE1	SWI/SNF-related matrix-associated actin-dependent regulator of chromatin subfamily E member 1	3.69041	1885
A6NCM1	IQCA1L	IQ and AAA domain-containing protein 1-like	3.69052	1886
Q92797	SYMPK	Symplekin	3.69073	1887
P19174	PLCG1	1-phosphatidylinositol 4,5-bisphosphate phosphodiesterase gamma-1	3.69163	1888
O60333	KIF1B	Kinesin-like protein KIF1B	3.69242	1889
Q9GZT3	SLIRP	SRA stem-loop-interacting RNA-binding protein, mitochondrial	3.69286	1890
P63151	PPP2R2A	Serine/threonine-protein phosphatase 2A 55 kDa regulatory subunit B alpha isoform	3.69641	1891
Q96GC9	VMP1	Vacuole membrane protein 1	3.69694	1892
P61964	WDR5	WD repeat-containing protein 5	3.70038	1893
P12882	MYH1	Myosin-1	3.70134	1894
Q14498	RBM39	RNA-binding protein 39	3.70202	1895
Q7LBC6	KDM3B	Lysine-specific demethylase 3B	3.70202	1896
O95819	MAP4K4	Mitogen-activated protein kinase kinase kinase kinase 4;TRAF2 and NCK-interacting protein kinase	3.70675	1897
P22033	MUT	Methylmalonyl-CoA mutase, mitochondrial	3.70675	1898
P49756	RBM25	RNA-binding protein 25	3.70801	1899
Q9Y3D6	FIS1	Mitochondrial fission 1 protein	3.70825	1900
P51668	UBE2D1	Ubiquitin-conjugating enzyme E2 D1	3.71156	1901
Q53GQ0	HSD17B12	Very-long-chain 3-oxoacyl-CoA reductase	3.7127	1902
P43004	SLC1A2	Excitatory amino acid transporter 2	3.71504	1903
Q9NT62	ATG3	Ubiquitin-like-conjugating enzyme ATG3	3.71607	1904
Q15819	UBE2V2	Ubiquitin-conjugating enzyme E2 variant 2	3.7161	1905
Q8TCE6	FAM45A	Protein FAM45A;Protein FAM45B	3.71653	1906
Q9UNF1	MAGED2	Melanoma-associated antigen D2;Trophinin	3.71897	1907
Q9Y383	LUC7L	Putative RNA-binding protein Luc7-like 1;Putative RNA-binding protein Luc7-like 2	3.71977	1908
O96019	ACTL6A	Actin-like protein 6A	3.72085	1909
Q9BT09	CNPY3	Protein canopy homolog 3	3.72119	1910
O95218	ZRANB2	Zinc finger Ran-binding domain-containing protein 2	3.72225	1911
Q9Y2W1	THRAP3	Thyroid hormone receptor-associated protein 3	3.72395	1912
Q9H269	VPS16	Vacuolar protein sorting-associated protein 16 homolog	3.72677	1913
Q96IX5	USMG5	Up-regulated during skeletal muscle growth protein 5	3.72697	1914
Q9NPA8	ENY2	Transcription and mRNA export factor ENY2	3.72777	1915
Q8WVV9	HNRNPLL	Heterogeneous nuclear ribonucleoprotein L-like	3.72818	1916
Q96HE7	ERO1L	ERO1-like protein alpha	3.73009	1917
Q8N9R8	SCAI	Protein SCAI	3.73098	1918
Q9H267	VPS33B	Vacuolar protein sorting-associated protein 33B	3.73125	1919
Q9H3Z4	DNAJC5	DnaJ homolog subfamily C member 5	3.73133	1920
P07951	TPM2	Tropomyosin beta chain	3.73717	1921
Q9BSH4	TACO1	Translational activator of cytochrome c oxidase 1	3.73848	1922
Q15417	CNN3	Calponin-3	3.74096	1923
Q8NDC0	MAPK1IP1L	MAPK-interacting and spindle-stabilizing protein-like	3.74106	1924
P51805	PLXNA3	Plexin-A3	3.74197	1925
P29762	CRABP1	Cellular retinoic acid-binding protein 1	3.74377	1926
P56373	P2RX3	P2X purinoceptor 3	3.74469	1927
P63173	RPL38	60S ribosomal protein L38	3.74491	1928
P35080	PFN2	Profilin-2	3.74568	1929
P35637	FUS	RNA-binding protein FUS	3.74647	1930
Q3MHD2	LSM12	Protein LSM12 homolog	3.74785	1931
P55327	TPD52	Tumor protein D52	3.74981	1932
P53618	COPB1	Coatomer subunit beta	3.75081	1933
O76003	GLRX3	Glutaredoxin-3	3.7516	1934
Q5T1M5	FKBP15	FK506-binding protein 15	3.75196	1935
Q9NXN4	GDAP2	Ganglioside-induced differentiation-associated protein 2	3.75259	1936
Q9NRL3	STRN3	Striatin-3;Striatin-4	3.75518	1937
O95372	LYPLA2	Acyl-protein thioesterase 2	3.75523	1938
Q9H446	RWDD1	RWD domain-containing protein 1	3.75603	1939
P46108	CRK	Adapter molecule crk	3.75708	1940
Q8NB90	SPATA5	Spermatogenesis-associated protein 5	3.75822	1941
P80303	NUCB2	Nucleobindin-2;Nesfatin-1	3.76052	1942
Q9NZ32	ACTR10	Actin-related protein 10	3.76089	1943
Q9H0E2	TOLLIP	Toll-interacting protein	3.76393	1944
Q5SGD2	PPM1L	Protein phosphatase 1L	3.76463	1945
P57088	TMEM33	Transmembrane protein 33	3.76513	1946
P60763	RAC3	Ras-related C3 botulinum toxin substrate 3	3.76641	1947
Q8NFH5	NUP35	Nucleoporin NUP53	3.76791	1948
Q15904	ATP6AP1	V-type proton ATPase subunit S1	3.77065	1949
P12931	SRC	Proto-oncogene tyrosine-protein kinase Src	3.77106	1950
Q6ZMI0	PPP1R21	Protein phosphatase 1 regulatory subunit 21	3.77212	1951
Q9NTZ6	RBM12	RNA-binding protein 12	3.77317	1952
O95486	SEC24A	Protein transport protein Sec24A	3.77608	1953
Q9BZZ5	API5	Apoptosis inhibitor 5	3.77718	1954
O75351	VPS4B	Vacuolar protein sorting-associated protein 4B	3.77974	1955
Q08945	SSRP1	FACT complex subunit SSRP1	3.78146	1956
Q8N573	OXR1	Oxidation resistance protein 1	3.78235	1957
Q5VWJ9	SNX30	Sorting nexin-30	3.78423	1958
O95487	SEC24B	Protein transport protein Sec24B	3.78529	1959
P60981	DSTN	Destrin	3.78642	1960
Q9UJC5	SH3BGRL2	SH3 domain-binding glutamic acid-rich-like protein 2	3.7882	1961
Q9UI10	EIF2B4	Translation initiation factor eIF-2B subunit delta	3.789	1962
P16157	ANK1	Ankyrin-1	3.78977	1963
P42025	ACTR1B	Beta-centractin	3.79791	1964
Q13144	EIF2B5	Translation initiation factor eIF-2B subunit epsilon	3.79859	1965
O60264	SMARCA5	SWI/SNF-related matrix-associated actin-dependent regulator of chromatin subfamily A member 5	3.79959	1966
Q08209	PPP3CA	Serine/threonine-protein phosphatase 2B catalytic subunit alpha isoform	3.80023	1967
Q09161	NCBP1	Nuclear cap-binding protein subunit 1	3.80041	1968
P34947	GRK5	G protein-coupled receptor kinase 5	3.80228	1969
P53992	SEC24C	Protein transport protein Sec24C	3.80424	1970
Q08050	MPP2	Forkhead box protein M1	3.80598	1971
Q9UMY4	SNX12	Sorting nexin-12	3.80613	1972
Q96GM5	SMARCD3	SWI/SNF-related matrix-associated actin-dependent regulator of chromatin subfamily D member 3;SWI/SNF-related matrix-associated actin-dependent regulator of chromatin subfamily D member 1	3.80618	1973
A6NHQ2	FBLL1	rRNA/tRNA 2'-O-methyltransferase fibrillarin-like protein 1	3.80667	1974
O15066	KIF3B	Kinesin-like protein KIF3B;Kinesin-like protein KIF3B, N-terminally processed	3.80685	1975
Q9H307	PNN	Pinin	3.80796	1976
Q96DH6	MSI2	RNA-binding protein Musashi homolog 2;RNA-binding protein Musashi homolog 1	3.80881	1977
Q92563	SPOCK2	Testican-2 (SPARC/osteonectin, CWCV, and Kazal-like domains proteoglycan 2)	3.80906	1978
P14854	COX6B1	Cytochrome c oxidase subunit 6B1	3.81125	1979
P21281	ATP6V1B2	V-type proton ATPase subunit B, brain isoform	3.81246	1980
Q96KP1	EXOC2	Exocyst complex component 2	3.81447	1981
O43747	AP1G1	AP-1 complex subunit gamma-1	3.81468	1982
Q9UHD8-7	SEPTIN9	Septin-9	3.81476	1983
A6NHX0	GATSL2	Cytosolic arginine sensor for mTORC1 subunit 2	3.81539	1984
Q9H477	RBKS	Ribokinase	3.81597	1985
Q13449	LSAMP	Limbic system-associated membrane protein	3.816	1986
Q0VDF9	HSPA14	Heat shock 70 kDa protein 14	3.81658	1987
Q9NUP9	LIN7C	Protein lin-7 homolog C	3.81911	1988
O00764	PDXK	Pyridoxal kinase	3.82043	1989
Q8TEX9	IPO4	Importin-4	3.82167	1990
Q7L266	ASRGL1	Isoaspartyl peptidase/L-asparaginase;Isoaspartyl peptidase/L-asparaginase alpha chain;Isoaspartyl peptidase/L-asparaginase beta chain	3.82338	1991
P58546	MTPN	Myotrophin	3.82632	1992
Q8TDM6	DLG5	Disks large homolog 5	3.82759	1993
Q9BY32	ITPA	Inosine triphosphate pyrophosphatase	3.83136	1994
P80404	ABAT	4-aminobutyrate aminotransferase, mitochondrial (EC 2.6.1.19) ((S)-3-amino-2-methylpropionate transaminase) (EC 2.6.1.22) (GABA aminotransferase) (GABA-AT) (Gamma-amino-N-butyrate transaminase) (GABA transaminase) (GABA-T) (L-AIBAT)	3.83201	1995
Q96PV0	SYNGAP1	Ras/Rap GTPase-activating protein SynGAP	3.83543	1996
P33176	KIF5B	Kinesin-1 heavy chain	3.83578	1997
P82663	MRPS25	28S ribosomal protein S25, mitochondrial	3.83588	1998
Q8TCJ2	STT3B	Dolichyl-diphosphooligosaccharide--protein glycosyltransferase subunit STT3B	3.83668	1999
[truncated: 1,789 more rows]

## Sheet: Protein half-lives KOvsWT
Accession	Gene Symbol	Protein name	avg_WT (day)	avg_KO (day)	KO/WT	log 2 (KO/WT)	correctedpvalue_KO-WT
O60739	EIF1B	Eukaryotic translation initiation factor 1b	1.78848	1.26582	0.707764	-0.498659	0.0879437
Q9UFW8	CGGBP1	CGG triplet repeat-binding protein 1	1.38444	1.35272	0.977093	-0.033432	0.900584
O95166	GABARAP	Gamma-aminobutyric acid receptor-associated protein	1.28434	1.36382	1.06188	0.0866223	0.312938
Q8TAT2	FGFBP3	Fibroblast growth factor-binding protein 3	1.31174	1.39484	1.06336	0.088625	0.306349
P20265	POU3F2	POU domain, class 3, transcription factor 2;POU domain, class 3, transcription factor 3;POU domain, class 3, transcription factor 4	1.56625	1.39932	0.893421	-0.162587	0.43175
P52292	KPNA2	Importin subunit alpha-1	1.55458	1.42703	0.917953	-0.123507	0.163123
O60869	EDF1	Endothelial differentiation-related factor 1	1.17641	1.46731	1.24728	0.318789	0.0102178
Q13573	SNW1	SNW domain-containing protein 1	1.69408	1.49329	0.881476	-0.182007	0.503163
P19022	CDH2	Cadherin-2	1.45693	1.53747	1.05528	0.0776217	0.611654
Q9BY77	POLDIP3	Polymerase delta-interacting protein 3	1.63292	1.54507	0.946201	-0.0797818	0.714469
Q9NYB0	TERF2IP	Telomeric repeat-binding factor 2-interacting protein 1	1.73542	1.57992	0.910393	-0.135439	0.66575
Q49A26	GLYR1	Putative oxidoreductase GLYR1	2.19149	1.5879	0.724574	-0.464794	0.00461917
O95864	FADS2	Fatty acid desaturase 2	1.92413	1.58916	0.825909	-0.275946	0.0673856
Q96K17	BTF3	Transcription factor BTF3;Transcription factor BTF3 homolog 4	1.8219	1.59259	0.874136	-0.194071	0.224264
Q96SB4	SRPK1		1.83574	1.59567	0.869222	-0.202204	0.253379
Q9Y2S6	TMA7	Translation machinery-associated protein 7	1.37971	1.61023	1.16708	0.222899	0.0665082
Q01581	HMGCS1	Hydroxymethylglutaryl-CoA synthase, cytoplasmic	1.65294	1.61655	0.97798	-0.0321225	0.814927
K7EM18	EIF1	Eukaryotic translation initiation factor 1	1.91489	1.62221	0.847159	-0.239295	0.0833659
P62491	RAB11A	Ras-related protein Rab-11A;Ras-related protein Rab-11B	1.71586	1.63353	0.952016	-0.0709419	0.595027
P12004	PCNA	Proliferating cell nuclear antigen	1.68594	1.63412	0.969263	-0.0450398	0.847484
C9JSB0	SERP1	Stress-associated endoplasmic reticulum protein 2;Stress-associated endoplasmic reticulum protein 1	1.82795	1.63544	0.894684	-0.16055	0.211089
Q9Y295	DRG1	Developmentally-regulated GTP-binding protein 1	2.10766	1.64273	0.779411	-0.359544	0.122611
Q8WVK2	SNRNP27	U4/U6.U5 small nuclear ribonucleoprotein 27 kDa protein	1.64491	1.65136	1.00393	0.00565268	0.979749
O15240	VGF	Neurosecretory protein VGF;Neuroendocrine regulatory peptide-1;Neuroendocrine regulatory peptide-2;Antimicrobial peptide VGF[554-577]	1.23439	1.6516	1.33799	0.420067	0.00958539
Q9Y3B4	SF3B6	Splicing factor 3B subunit 6	2.20709	1.65751	0.750995	-0.413126	0.129878
Q9BZL1	UBL5	Ubiquitin-like protein 5	2.01291	1.67232	0.830794	-0.267437	0.401738
P51513	NOVA1	RNA-binding protein Nova-1	1.86639	1.67289	0.896321	-0.157912	0.287662
Q96G61	NUDT11	Diphosphoinositol polyphosphate phosphohydrolase 3-beta;Diphosphoinositol polyphosphate phosphohydrolase 3-alpha;Diphosphoinositol polyphosphate phosphohydrolase 2	1.81261	1.6777	0.925569	-0.111588	0.559511
Q96A10	ERVK3-1		1.44029	1.67823	1.16521	0.220585	0.229798
Q9UEE9	CFDP1	Craniofacial development protein 1	1.41401	1.68571	1.19215	0.253563	0.153472
P31689	DNAJA1	DnaJ homolog subfamily A member 1	2.02441	1.69269	0.836142	-0.258181	0.0251884
P35269	GTF2F1	General transcription factor IIF subunit 1	1.60352	1.70529	1.06346	0.08877	0.635951
A0A0A0MRG2	APP	Amyloid beta A4 protein;N-APP;Soluble APP-alpha;Soluble APP-beta;C99;Beta-amyloid protein 42;Beta-amyloid protein 40;C83;P3(42);P3(40);C80;Gamma-secretase C-terminal fragment 59;Gamma-secretase C-terminal fragment 57;Gamma-secretase C-terminal fragment 50;C31	1.76907	1.7062	0.964459	-0.0522085	0.712811
O75506	HSBP1	Heat shock factor-binding protein 1	1.33842	1.70932	1.27712	0.352896	0.202497
O75190	DNAJB6	DnaJ homolog subfamily B member 6	1.37851	1.71045	1.24079	0.311258	0.486975
P63208	SKP1	S-phase kinase-associated protein 1	1.64173	1.71343	1.04368	0.0616757	0.0170112
P52701	MSH6	DNA mismatch repair protein Msh6	1.74973	1.71364	0.979375	-0.0300674	0.875535
Q9Y2Y0	ARL2BP	ADP-ribosylation factor-like protein 2-binding protein	1.64135	1.71384	1.04416	0.0623463	0.720057
P35222	CTNNB1	Catenin beta-1	1.57671	1.7149	1.08765	0.12121	0.181465
Q13542	EIF4EBP2	Eukaryotic translation initiation factor 4E-binding protein 2	1.28696	1.72109	1.33733	0.419351	0.00440538
Q9C0B1	FTO	Alpha-ketoglutarate-dependent dioxygenase FTO	1.91447	1.72835	0.902782	-0.14755	0.254059
G5EA30	CELF1	CUGBP Elav-like family member 1	2.32154	1.73567	0.747636	-0.419591	0.00497614
Q9Y5A9	YTHDF2	YTH domain-containing family protein 2	2.54797	1.73714	0.681773	-0.552637	0.352631
P60520	GABARAPL2	Gamma-aminobutyric acid receptor-associated protein-like 2	1.65945	1.73956	1.04828	0.0680197	0.43351
P45983	MAPK8	Mitogen-activated protein kinase 8	2.44779	1.75204	0.715767	-0.482438	0.0619504
Q5JRJ0	TSC22D3	TSC22 domain family protein 3	1.48899	1.75773	1.18049	0.239383	0.121619
Q9NYL9	TMOD3	Tropomodulin-3	1.74045	1.76077	1.01168	0.0167517	0.955167
P62993	GRB2	Growth factor receptor-bound protein 2	1.42728	1.76733	1.23825	0.308298	0.0105131
P20337	RAB3B	Ras-related protein Rab-3B	1.82054	1.76769	0.97097	-0.042502	0.845635
A0A0D9SFB3	DDX3X	ATP-dependent RNA helicase DDX3X	1.84545	1.77026	0.959259	-0.0600077	0.351576
P10645	CHGA	Chromogranin-A;Vasostatin-1;Vasostatin-2;EA-92;ES-43;Pancreastatin;SS-18;WA-8;WE-14;LF-19;Catestatin;AL-11;GV-19;GR-44;ER-37;GE-25;Serpinin-RRG;Serpinin;p-Glu serpinin precursor	1.6546	1.77121	1.07047	0.0982476	0.401738
P21246	PTN	Pleiotrophin	1.68305	1.77259	1.0532	0.0747831	0.84059
Q14444	CAPRIN1	Caprin-1	1.65411	1.77369	1.07229	0.100697	0.507997
P61962	DCAF7	DDB1- and CUL4-associated factor 7	2.0532	1.77498	0.864492	-0.210075	0.475813
Q09028	RBBP4	Histone-binding protein RBBP4	2.12076	1.77501	0.836966	-0.256759	0.0176901
Q14839	CHD4	Chromodomain-helicase-DNA-binding protein 4	2.2039	1.77538	0.805562	-0.311933	0.000754699
O75937	DNAJC8	DnaJ homolog subfamily C member 8	1.56156	1.7755	1.13701	0.185244	0.029007
U3KPV7	REEP1	Receptor expression-enhancing protein;Receptor expression-enhancing protein 1	1.65706	1.78344	1.07626	0.106033	0.452975
Q7L1Q6	BZW1	Basic leucine zipper and W2 domain-containing protein 1	2.03637	1.79532	0.881625	-0.181763	0.0304384
P56159	GFRA1	GDNF family receptor alpha-1	1.76101	1.81095	1.02836	0.0403504	0.879526
P49458	SRP9	Signal recognition particle 9 kDa protein	2.1507	1.82196	0.84715	-0.23931	0.0113006
Q9Y3A5	SBDS	Ribosome maturation protein SBDS	2.51286	1.82425	0.725968	-0.462023	0.331788
Q9Y4C2	TCAF1	TRPM8 channel-associated factor 1	2.93891	1.82654	0.621504	-0.686164	0.0815066
D6RAH7	UBE2D3	Ubiquitin-conjugating enzyme E2 D3;Ubiquitin-conjugating enzyme E2 D2	1.86932	1.82957	0.978734	-0.0310107	0.840281
C9JAW5	HIGD1A	HIG1 domain family member 1A, mitochondrial	1.95015	1.83152	0.93917	-0.090541	0.49
J9JIE6	TMCO1	Transmembrane and coiled-coil domain-containing protein 1	2.53313	1.83942	0.726145	-0.461671	0.144746
Q14318	FKBP8	Peptidyl-prolyl cis-trans isomerase FKBP8	2.24011	1.84124	0.821944	-0.282889	0.0742054
P33993	MCM7	DNA replication licensing factor MCM7	2.80707	1.84384	0.656855	-0.606353	0.443347
P62633	CNBP	Cellular nucleic acid-binding protein	2.14816	1.84665	0.859644	-0.218189	0.0470974
Q9H4A6	GOLPH3	Golgi phosphoprotein 3	2.37604	1.84834	0.777908	-0.362329	0.00766541
Q13185	CBX3	Chromobox protein homolog 3	1.86233	1.8527	0.994829	-0.00747957	0.930418
Q96J01	THOC3	THO complex subunit 3	2.82581	1.87248	0.662636	-0.593712	0.123519
O00767	SCD	Acyl-CoA desaturase	1.79136	1.87251	1.0453	0.06392	0.846924
P42285	SKIV2L2	Superkiller viralicidic activity 2-like 2	2.35814	1.87377	0.794595	-0.331709	0.0394885
Q92769	HDAC2	Histone deacetylase 2	2.46215	1.87821	0.762833	-0.39056	0.000531205
Q99622	C12orf57	Protein C10	1.59276	1.87921	1.17985	0.238598	0.137525
O15217	GSTA4	Glutathione S-transferase A4	1.7805	1.88148	1.05672	0.0795868	0.612104
P45973	CBX5	Chromobox protein homolog 5	1.92225	1.8887	0.982546	-0.0254029	0.615724
P61925	PKIA	cAMP-dependent protein kinase inhibitor alpha	1.48097	1.89023	1.27634	0.352017	0.0316914
Q9NQC3	RTN4	Reticulon-4	1.61092	1.89618	1.17708	0.235206	0.000982003
Q99442	SEC62	Translocation protein SEC62	2.54766	1.89663	0.744457	-0.42574	0.00769687
P46821	MAP1B	Microtubule-associated protein 1B;MAP1B heavy chain;MAP1 light chain LC1	1.81793	1.90321	1.04691	0.0661359	0.0176901
O43719	HTATSF1	HIV Tat-specific factor 1	2.59625	1.90666	0.73439	-0.445382	0.0568976
Q5TH30	NDRG3	Protein NDRG3	2.17893	1.90805	0.87568	-0.191524	0.229798
O75534	CSDE1	Cold shock domain-containing protein E1	2.03297	1.90917	0.939102	-0.0906469	0.116543
B8ZZN6	SUMO1	Small ubiquitin-related modifier 1	2.13961	1.90923	0.892327	-0.164355	0.371862
Q6P2E9	EDC4	Enhancer of mRNA-decapping protein 4	1.31788	1.91526	1.45329	0.539325	0.981347
P49321	NASP	Nuclear autoantigenic sperm protein	2.18696	1.91622	0.8762	-0.190668	0.0154513
Q9UHC6	CNTNAP2	Contactin-associated protein-like 2	1.5732	1.91759	1.21891	0.285597	0.0119423
B1AKJ5	NRD1	Nardilysin	1.97058	1.92022	0.974444	-0.037349	0.932123
Q92522	H1FX	Histone H1x	2.75893	1.92388	0.697329	-0.520089	0.000754699
P06454	PTMA	Prothymosin alpha;Prothymosin alpha, N-terminally processed;Thymosin alpha-1	1.59983	1.93718	1.21087	0.276043	0.0020779
O00483	NDUFA4	Cytochrome c oxidase subunit NDUFA4	2.07998	1.94037	0.932878	-0.10024	0.240187
E9PM92	C11orf58	Small acidic protein	1.56126	1.9443	1.24534	0.316544	0.00184729
D6RDK6	OCIAD1	OCIA domain-containing protein 1	2.04106	1.94684	0.953837	-0.0681851	0.510268
P23921	RRM1	Ribonucleoside-diphosphate reductase large subunit	2.0421	1.94762	0.953731	-0.0683452	0.720971
O43660	PLRG1	Pleiotropic regulator 1	1.8615	1.95	1.04754	0.0670067	0.675682
A0A087WU05	CMIP	C-Maf-inducing protein	1.7821	1.95229	1.0955	0.131587	0.73886
P04181	OAT	Ornithine aminotransferase, mitochondrial;Ornithine aminotransferase, hepatic form;Ornithine aminotransferase, renal form	2.26675	1.95388	0.861973	-0.214286	0.195466
O60637	TSPAN3	Tetraspanin-3	2.42581	1.95785	0.807092	-0.309194	0.0456739
P62760	VSNL1	Visinin-like protein 1	1.87318	1.95799	1.04528	0.0638843	0.61503
P20336	RAB3A	Ras-related protein Rab-3A	1.69349	1.96356	1.15948	0.213473	0.0264554
Q13243	SRSF5	Serine/arginine-rich splicing factor 5	1.97518	1.96652	0.995617	-0.00633769	0.964381
P78347	GTF2I	General transcription factor II-I	2.86007	1.96702	0.687751	-0.540043	0.23739
B1AK63	MEAF6	Chromatin modification-related protein MEAF6	2.20529	1.96869	0.892709	-0.163738	0.315775
P30519	HMOX2	Heme oxygenase 2	1.98717	1.96886	0.990786	-0.0133552	0.955725
O95197	RTN3	Reticulon-3	2.08787	1.96916	0.943145	-0.0844488	0.787996
K7ELE3	AES	Amino-terminal enhancer of split	1.62506	1.97194	1.21346	0.279126	0.317438
P61956	SUMO2	Small ubiquitin-related modifier 2	1.79226	1.97681	1.10296	0.141387	0.0116002
P48539	PCP4	Purkinje cell protein 4	1.50771	1.9861	1.31729	0.397573	0.0919549
Q9BWF3	RBM4	RNA-binding protein 4	2.10971	1.98992	0.94322	-0.0843337	0.474202
Q9HAV4	XPO5	Exportin-5	1.98604	1.99238	1.00319	0.00459452	0.981347
O43251	RBFOX2	RNA binding protein fox-1 homolog 2	2.39293	1.99267	0.832732	-0.264075	0.378525
P49792	RANBP2	E3 SUMO-protein ligase RanBP2	2.90079	1.99737	0.688559	-0.538347	0.110451
P26378	ELAVL4	ELAV-like protein;ELAV-like protein 4	1.7977	2.00203	1.11366	0.15531	0.38788
P23193	TCEA1	Transcription elongation factor A protein 1	2.01887	2.00313	0.992204	-0.0112912	0.931764
P31153	MAT2A	S-adenosylmethionine synthase isoform type-2	2.11789	2.01103	0.949547	-0.0746894	0.48893
P35221	CTNNA1	Catenin alpha-1	2.59775	2.01514	0.775726	-0.366381	0.145802
Q9Y287	ITM2B	Integral membrane protein 2B;BRI2, membrane form;BRI2 intracellular domain;BRI2C, soluble form;Bri23 peptide	1.91269	2.01637	1.05421	0.0761576	0.760801
P55036	PSMD4	26S proteasome non-ATPase regulatory subunit 4;Putative PIP5K1A and PSMD4-like protein	2.34407	2.01981	0.861667	-0.214797	0.0958315
Q92841	DDX17	Probable ATP-dependent RNA helicase DDX17;Probable ATP-dependent RNA helicase DDX5	2.03905	2.02265	0.991956	-0.0116517	0.981347
Q8IV38	ANKMY2	Ankyrin repeat and MYND domain-containing protein 2	2.12131	2.0232	0.953747	-0.0683212	0.729408
P47813	EIF1AX	Eukaryotic translation initiation factor 1A, X-chromosomal;Eukaryotic translation initiation factor 1A, Y-chromosomal	2.51847	2.02947	0.805836	-0.311441	0.00654844
A8MUA9	SUMO3	Small ubiquitin-related modifier 3	1.80841	2.03617	1.12595	0.17114	0.198544
P60059	SEC61G	Protein transport protein Sec61 subunit gamma	2.83959	2.03808	0.71774	-0.478467	0.00225094
E5RHK8	DNM3	Dynamin-3	1.42369	2.04026	1.43308	0.519117	0.0435322
P48723	HSPA13	Heat shock 70 kDa protein 13	2.86188	2.04085	0.713118	-0.487788	0.204013
O75380	NDUFS6	NADH dehydrogenase [ubiquinone] iron-sulfur protein 6, mitochondrial	2.22425	2.04113	0.917669	-0.123955	0.422252
P27694	RPA1	Replication protein A 70 kDa DNA-binding subunit;Replication protein A 70 kDa DNA-binding subunit, N-terminally processed	2.50222	2.04125	0.815774	-0.293758	0.0388138
A0A0D9SGE8	PHF6	PHD finger protein 6	1.98993	2.04334	1.02684	0.0382105	0.796313
Q6UXN9	WDR82	WD repeat-containing protein 82	2.02696	2.04865	1.0107	0.0153504	0.905894
B8ZZK5	PDE6D	Retinal rod rhodopsin-sensitive cGMP 3,5-cyclic phosphodiesterase subunit delta	1.78386	2.05209	1.15037	0.202092	0.596376
O75061	DNAJC6	Putative tyrosine-protein phosphatase auxilin	1.96489	2.05329	1.04499	0.0634891	0.762088
Q69YN4	KIAA1429	Protein virilizer homolog	1.94923	2.05754	1.05557	0.0780174	0.762088
P25205	MCM3	DNA replication licensing factor MCM3	2.008	2.06476	1.02827	0.0402138	0.844351
Q14566	MCM6	DNA replication licensing factor MCM6	2.0044	2.06564	1.03055	0.0434205	0.758188
O75533	SF3B1	Splicing factor 3B subunit 1	2.19224	2.07213	0.945212	-0.0812901	0.806281
Q8WXD2	SCG3	Secretogranin-3	1.98376	2.0752	1.04609	0.0650121	0.481888
Q16531	DDB1	DNA damage-binding protein 1	2.10607	2.0757	0.985581	-0.0209543	0.811651
P51532	SMARCA4	Transcription activator BRG1	1.91255	2.07616	1.08555	0.118423	0.403806
Q15714	TSC22D1	TSC22 domain family protein 1	1.91987	2.07675	1.08171	0.113317	0.503425
O15126	SCAMP1	Secretory carrier-associated membrane protein 1	2.16488	2.08366	0.96248	-0.0551713	0.851379
Q8NE71	ABCF1	ATP-binding cassette sub-family F member 1	3.55715	2.08412	0.585895	-0.771286	0.0486656
P56211	ARPP19	cAMP-regulated phosphoprotein 19	1.70268	2.08592	1.22508	0.292876	0.0511854
Q13242	SRSF9	Serine/arginine-rich splicing factor 9	2.27855	2.08685	0.915865	-0.126793	0.179955
P83916	CBX1	Chromobox protein homolog 1	1.94343	2.09033	1.07559	0.105126	0.422266
P48444	ARCN1	Coatomer subunit delta	2.04634	2.0962	1.02437	0.0347306	0.699848
Q8N6H7	ARFGAP2	ADP-ribosylation factor GTPase-activating protein 2	2.36894	2.10053	0.886695	-0.173489	0.221883
O95716	RAB3D	Ras-related protein Rab-3D	1.92078	2.10395	1.09536	0.131409	0.0524775
Q9UBB4	ATXN10	Ataxin-10	1.8458	2.10438	1.14009	0.18915	0.57569
A0A0C4DFL7	CYP51A1	Lanosterol 14-alpha demethylase	2.85708	2.10451	0.736597	-0.441053	0.0471419
Q9Y5S9	RBM8A	RNA-binding protein 8A	1.98715	2.10966	1.06165	0.0863105	0.451118
Q6PCE3	PGM2L1	Glucose 1,6-bisphosphate synthase	1.92225	2.1119	1.09866	0.135745	0.520868
O43768	ENSA	Alpha-endosulfine	1.82602	2.11568	1.15863	0.212414	0.0247349
P16870	CPE	Carboxypeptidase E	2.12156	2.12059	0.99954	-0.000663611	0.988373
Q9UQE7	SMC3	Structural maintenance of chromosomes protein 3	2.75234	2.12486	0.772018	-0.373293	0.00379241
Q6ZVM7	TOM1L2	TOM1-like protein 2	1.96947	2.12523	1.07909	0.109812	0.733469
P62253	UBE2G1	Ubiquitin-conjugating enzyme E2 G1;Ubiquitin-conjugating enzyme E2 G1, N-terminally processed	1.7496	2.12533	1.21475	0.280663	0.493163
Q15382	RHEB	GTP-binding protein Rheb	2.53524	2.12949	0.839957	-0.251612	0.241368
Q16143	SNCB	Beta-synuclein	1.54604	2.12949	1.37739	0.461934	0.153173
F8VWZ8	ARHGAP29	Rho GTPase-activating protein 29	2.88389	2.1318	0.73921	-0.435944	0.0149806
Q9UMX0	UBQLN1	Ubiquilin-1	1.93442	2.1346	1.10348	0.142065	0.180746
Q15404	RSU1	Ras suppressor protein 1	1.6716	2.14045	1.28048	0.356689	0.0420814
Q5TF21	SOGA3	Protein SOGA3	2.06127	2.14406	1.04016	0.0568104	0.286873
P37108	SRP14	Signal recognition particle 14 kDa protein	2.91631	2.14566	0.735746	-0.44272	0.266589
C9JNK6	MTX2	Metaxin-2	2.65628	2.15046	0.809577	-0.304759	0.0763831
O00422	SAP18	Histone deacetylase complex subunit SAP18	2.72701	2.15369	0.78976	-0.340514	0.00131573
Q92896	GLG1	Golgi apparatus protein 1	2.44837	2.15475	0.880076	-0.184299	0.0747191
Q9NR31	SAR1A	GTP-binding protein SAR1a	2.66644	2.15657	0.808782	-0.306177	0.0159942
A0A0A0MTI6	ELOVL5	Elongation of very long chain fatty acids protein;Elongation of very long chain fatty acids protein 5	2.47425	2.15862	0.872434	-0.196883	0.247791
Q9BZK7	TBL1XR1	F-box-like/WD repeat-containing protein TBL1XR1	2.02659	2.1616	1.06661	0.0930391	0.580904
Q6PUV4	CPLX2	Complexin-2	1.91074	2.16345	1.13226	0.179204	0.0176066
P98179	RBM3	RNA-binding protein 3	1.6921	2.16414	1.27897	0.354983	0.113369
P08579	SNRPB2	U2 small nuclear ribonucleoprotein B	2.36785	2.16572	0.914635	-0.128732	0.290855
P37840	SNCA	Alpha-synuclein	2.03384	2.16636	1.06516	0.0910687	0.0314856
P02794	FTH1	Ferritin;Ferritin heavy chain;Ferritin heavy chain, N-terminally processed	2.38434	2.16648	0.908631	-0.138233	0.637273
K7EIE8	MBD3	Methyl-CpG-binding domain protein 3	2.91594	2.1671	0.743191	-0.428196	0.177753
Q9HCJ6	VAT1L	Synaptic vesicle membrane protein VAT-1 homolog-like	1.94007	2.16871	1.11786	0.160734	0.259479
K7ENH2	PSME3	Proteasome activator complex subunit 3	2.2075	2.17609	0.98577	-0.0206776	0.92928
Q96NT1	NAP1L5	Nucleosome assembly protein 1-like 5	1.84012	2.17776	1.18349	0.24305	0.471635
C9JZY6	UBE2H	Ubiquitin-conjugating enzyme E2 H	1.93376	2.17783	1.12622	0.171483	0.5767
A0A087X1W8	CADM1	Cell adhesion molecule 1	1.98156	2.1787	1.09949	0.136834	0.343249
Q15459	SF3A1	Splicing factor 3A subunit 1	2.04927	2.179	1.0633	0.0885544	0.343489
Q05639	EEF1A2	Elongation factor 1-alpha 2	1.74857	2.17927	1.24631	0.317666	0.0144585
Q92823	NRCAM	Neuronal cell adhesion molecule	1.80694	2.18342	1.20835	0.273041	0.0392166
Q96MU7	YTHDC1	YTH domain-containing protein 1	2.36996	2.18375	0.921432	-0.118051	0.397631
J3QQM5	LIMD2	LIM domain-containing protein 2	2.44697	2.18598	0.89334	-0.162719	0.399329
Q9UNW9	NOVA2	RNA-binding protein Nova-2	2.34845	2.1863	0.930953	-0.103219	0.254059
Q8N126	CADM3	Cell adhesion molecule 3	1.83324	2.18834	1.1937	0.255442	0.15304
Q9Y6N7	ROBO1	Roundabout homolog 1	1.76487	2.18897	1.24031	0.310695	0.0437636
Q14240	EIF4A1	Eukaryotic initiation factor 4A-I;Eukaryotic initiation factor 4A-II;Eukaryotic initiation factor 4A-II, N-terminally processed	2.80882	2.19344	0.780913	-0.356766	0.0062475
P63218	GNG5	Guanine nucleotide-binding protein G(I)/G(S)/G(O) subunit gamma-5	5.41396	2.19535	0.405497	-1.30224	0.0185686
P18031	PTPN1	Tyrosine-protein phosphatase non-receptor type 1	2.37491	2.1993	0.926058	-0.110826	0.567086
O15355	PPM1G	Protein phosphatase 1G	2.25869	2.19997	0.974001	-0.0380042	0.768368
J3QK89	CHERP	Calcium homeostasis endoplasmic reticulum protein	3.06315	2.20575	0.720093	-0.473745	0.0901996
Q9UBL3	ASH2L	Set1/Ash2 histone methyltransferase complex subunit ASH2	2.45424	2.20582	0.898782	-0.153956	0.568845
Q96E17	RAB3C	Ras-related protein Rab-3C	2.02095	2.20783	1.09247	0.127598	0.556997
O43670	ZNF207	BUB3-interacting and GLEBS motif-containing protein ZNF207	2.05582	2.20802	1.07403	0.103041	0.277232
Q9H2U1	DHX36	ATP-dependent RNA helicase DHX36	2.33062	2.2102	0.948329	-0.0765405	0.809591
Q9NP72	RAB18	Ras-related protein Rab-18	2.31851	2.21445	0.955117	-0.0662506	0.63575
Q96FE5	LINGO1	Leucine-rich repeat and immunoglobulin-like domain-containing nogo receptor-interacting protein 1	2.03141	2.21461	1.09018	0.124571	0.225742
O94772	LY6H	Lymphocyte antigen 6H	1.55515	2.21503	1.42432	0.510272	0.0137018
Q16799	RTN1	Reticulon;Reticulon-1	1.84286	2.21721	1.20314	0.266799	0.000616131
Q8WXX5	DNAJC9	DnaJ homolog subfamily C member 9	2.68865	2.21912	0.825366	-0.276893	0.698702
P55010	EIF5	Eukaryotic translation initiation factor 5	2.45663	2.22161	0.904332	-0.145075	0.0364654
P51571	SSR4	Translocon-associated protein subunit delta	3.17975	2.22288	0.699074	-0.516483	0.035696
O75368	SH3BGRL	SH3 domain-binding glutamic acid-rich-like protein	1.82986	2.22423	1.21552	0.281577	0.333819
Q9BY44	EIF2A	Eukaryotic translation initiation factor 2A;Eukaryotic translation initiation factor 2A, N-terminally processed	2.79562	2.22651	0.796428	-0.328383	0.101787
Q8NBU5	ATAD1	ATPase family AAA domain-containing protein 1	2.57633	2.23613	0.867953	-0.204311	0.345454
Q70E73	RAPH1	Ras-associated and pleckstrin homology domains-containing protein 1	1.96877	2.23651	1.136	0.183958	0.354139
Q8IV08	PLD3	Phospholipase D3	2.92069	2.23766	0.766142	-0.384317	0.00266136
Q99805	TM9SF2	Transmembrane 9 superfamily member 2	2.57911	2.24318	0.869752	-0.201325	0.411288
Q9UK76	HN1	Hematological and neurological expressed 1 protein;Hematological and neurological expressed 1 protein, N-terminally processed	1.70703	2.24414	1.31465	0.394678	0.000279556
O14974	PPP1R12A	Protein phosphatase 1 regulatory subunit 12A	2.63294	2.24486	0.852606	-0.230048	0.113689
Q9Y5L4	TIMM13	Mitochondrial import inner membrane translocase subunit Tim13	2.45416	2.25101	0.917222	-0.124658	0.720971
Q13740	ALCAM	CD166 antigen	2.27325	2.25232	0.990792	-0.0133461	0.854449
Q13616	CUL1	Cullin-1	2.452	2.25431	0.919376	-0.121274	0.61503
Q5T0N5	FNBP1L	Formin-binding protein 1-like	2.40927	2.25486	0.935911	-0.0955574	0.152274
P60468	SEC61B	Protein transport protein Sec61 subunit beta	3.19022	2.26106	0.708747	-0.496658	0.0203437
A6NG10	WBP2	WW domain-binding protein 2	1.91843	2.26157	1.17886	0.237395	0.436143
O43290	SART1	U4/U6.U5 tri-snRNP-associated protein 1	2.72108	2.26162	0.831151	-0.266818	0.573437
Q8NC96	NECAP1	Adaptin ear-binding coat-associated protein 1	1.88057	2.26269	1.20319	0.266869	0.0990673
Q14061	COX17	Cytochrome c oxidase copper chaperone	2.17252	2.26781	1.04386	0.0619306	0.43175
Q9NP97	DYNLRB1	Dynein light chain roadblock-type 1	2.11302	2.26849	1.07358	0.102425	0.360465
E9PJ81	UBXN1	UBX domain-containing protein 1	2.0758	2.27915	1.09796	0.134824	0.363554
Q9Y5B9	SUPT16H	FACT complex subunit SPT16	2.52184	2.27979	0.904018	-0.145577	0.136902
Q9P2U8	SLC17A6	Vesicular glutamate transporter 2	2.09511	2.28393	1.09012	0.124488	0.756887
Q2TAY7	SMU1	WD40 repeat-containing protein SMU1;WD40 repeat-containing protein SMU1, N-terminally processed	2.63088	2.28614	0.868963	-0.202634	0.037142
Q56VL3	OCIAD2	OCIA domain-containing protein 2	2.33398	2.28626	0.979553	-0.0298039	0.894663
P22307	SCP2	Non-specific lipid-transfer protein	2.32763	2.28685	0.982477	-0.0255048	0.847484
P12081	HARS	Histidine--tRNA ligase, cytoplasmic	2.32207	2.28731	0.985028	-0.0217638	0.758572
P61960	UFM1	Ubiquitin-fold modifier 1	2.14819	2.28762	1.0649	0.090722	0.473316
K7ENK9	VAMP2	Vesicle-associated membrane protein 3;Vesicle-associated membrane protein 2	1.79271	2.29073	1.2778	0.353664	0.00137657
Q99459	CDC5L	Cell division cycle 5-like protein	2.08215	2.29479	1.10213	0.14029	0.249943
Q96KR1	ZFR	Zinc finger RNA-binding protein	2.02731	2.29486	1.13197	0.178836	0.714469
P67809	YBX1	Nuclease-sensitive element-binding protein 1	2.23959	2.29673	1.02551	0.036345	0.399329
O15540	FABP7	Fatty acid-binding protein, brain	1.62925	2.29865	1.41086	0.496572	0.00217143
Q9NZZ3	CHMP5	Charged multivesicular body protein 5	1.85541	2.3028	1.24113	0.311655	0.00411775
P31483	TIA1	Nucleolysin TIA-1 isoform p40	2.66225	2.30731	0.866676	-0.206435	0.178738
Q9UN86	G3BP2	Ras GTPase-activating protein-binding protein 2	2.20072	2.30898	1.04919	0.0692809	0.390877
O60282	KIF5C	Kinesin heavy chain isoform 5C	2.50325	2.31149	0.923396	-0.114979	0.026527
Q15365	PCBP1	Poly(rC)-binding protein 1	2.60102	2.31183	0.888817	-0.170041	0.0648713
Q14694	USP10	Ubiquitin carboxyl-terminal hydrolase 10	2.67085	2.31209	0.865675	-0.208103	0.257683
Q08752	PPID	Peptidyl-prolyl cis-trans isomerase D	2.39385	2.31466	0.966918	-0.0485348	0.641329
Q8TC07	TBC1D15	TBC1 domain family member 15	2.53063	2.31723	0.915673	-0.127095	0.558352
O60684	KPNA6	Importin subunit alpha-7	1.85759	2.31794	1.24782	0.319413	0.289298
P46060	RANGAP1	Ran GTPase-activating protein 1	2.52693	2.31853	0.917531	-0.124172	0.262351
O94906	PRPF6	Pre-mRNA-processing factor 6	1.71705	2.31988	1.35108	0.434118	0.460987
O75832	PSMD10	26S proteasome non-ATPase regulatory subunit 10	2.71688	2.3201	0.853957	-0.227765	0.0763831
P37268	FDFT1	Squalene synthase	2.18321	2.32087	1.06305	0.0882153	0.869273
P43243	MATR3	Matrin-3	2.35473	2.32457	0.987191	-0.0185995	0.547523
Q99873	PRMT1	Protein arginine N-methyltransferase 1	2.77727	2.3302	0.839026	-0.253212	0.0761297
P78559	MAP1A	Microtubule-associated protein 1A;MAP1A heavy chain;MAP1 light chain LC2	2.37468	2.33193	0.981999	-0.0262068	0.85773
Q9Y3F4	STRAP	Serine-threonine kinase receptor-associated protein	2.62732	2.33246	0.887773	-0.171738	0.448044
O75037	KIF21B	Kinesin-like protein KIF21B	2.35194	2.33397	0.992363	-0.0110605	0.962987
E9PPJ5	MDK	Midkine	2.47727	2.33638	0.943128	-0.084475	0.210755
O00629	KPNA4	Importin subunit alpha-3	2.26859	2.34382	1.03316	0.0470701	0.499529
A6NDU8	C5orf51	UPF0600 protein C5orf51	2.85436	2.34407	0.821224	-0.284152	0.4546
Q5HY57	EMD	Emerin	2.01516	2.34419	1.16328	0.218195	0.221883
P56537	EIF6	Eukaryotic translation initiation factor 6	2.64225	2.34634	0.88801	-0.171352	0.274598
Q15056	EIF4H	Eukaryotic translation initiation factor 4H	1.89963	2.34856	1.23633	0.306059	0.012143
Q5SQP8	CTBP2	C-terminal-binding protein 2	3.42384	2.35471	0.687741	-0.540064	0.0138181
O14579	COPE	Coatomer subunit epsilon	2.67601	2.35739	0.880935	-0.182892	0.241368
Q01085	TIAL1	Nucleolysin TIAR	3.56373	2.36662	0.664085	-0.59056	0.0133854
A0A087WW40	SH3GLB1	Endophilin-B1	2.38504	2.36822	0.992945	-0.0102136	0.903547
Q00765	REEP5	Receptor expression-enhancing protein 5	2.19902	2.36851	1.07708	0.107121	0.400136
Q14008	CKAP5	Cytoskeleton-associated protein 5	2.38506	2.3711	0.994146	-0.00847076	0.952387
P49750	YLPM1	YLP motif-containing protein 1	1.9817	2.37307	1.19749	0.260015	0.0761297
Q9NZJ4	SACS	Sacsin	2.18113	2.37423	1.08853	0.122385	0.568845
Q86VW0	SESTD1	SEC14 domain and spectrin repeat-containing protein 1	2.89302	2.37721	0.821706	-0.283306	0.180346
Q00341	HDLBP	Vigilin	2.83967	2.37747	0.837235	-0.256295	0.153543
P52294	KPNA1	Importin subunit alpha-5;Importin subunit alpha-5, N-terminally processed	2.46169	2.37867	0.966278	-0.0494905	0.826455
Q8WXF7	ATL1	Atlastin-1	2.41797	2.37871	0.983763	-0.0236172	0.800991
Q04637	EIF4G1	Eukaryotic translation initiation factor 4 gamma 1	2.0912	2.37947	1.13785	0.186312	0.215613
P48681	NES	Nestin	2.8435	2.38562	0.838973	-0.253303	0.0328792
Q9UGP8	SEC63	Translocation protein SEC63 homolog	3.46801	2.38688	0.688255	-0.538985	0.00526507
P33992	MCM5	DNA replication licensing factor MCM5	2.80157	2.38853	0.852567	-0.230114	0.186234
O43252	PAPSS1	Bifunctional 3-phosphoadenosine 5-phosphosulfate synthase 1;Sulfate adenylyltransferase;Adenylyl-sulfate kinase	2.91465	2.39098	0.820333	-0.285718	0.453853
P53992	SEC24C	Protein transport protein Sec24C	2.72347	2.39229	0.878395	-0.187059	0.273179
Q6ZMG9	CERS6	Ceramide synthase 6	2.59251	2.39361	0.923278	-0.115163	0.569658
J3KN16	KIAA0368	Proteasome-associated protein ECM29 homolog	2.94501	2.39504	0.813254	-0.298222	0.220553
Q9BZF1	OSBPL8	Oxysterol-binding protein-related protein 8;Oxysterol-binding protein	2.29634	2.39571	1.04328	0.0611217	0.814059
Q15424	SAFB	Scaffold attachment factor B1	2.00145	2.39641	1.19734	0.259835	0.0145747
P46109	CRKL	Crk-like protein	2.42383	2.4008	0.990497	-0.0137753	0.894767
O15394	NCAM2	Neural cell adhesion molecule 1	1.83906	2.40198	1.30609	0.385252	0.0183777
Q6FI81	CIAPIN1	Anamorsin	2.23438	2.40885	1.07808	0.108467	0.56448
Q9UMZ2	SYNRG	Synergin gamma	2.10724	2.41096	1.14413	0.194254	0.511365
E9PAV3	NACA	Nascent polypeptide-associated complex subunit alpha;Nascent polypeptide-associated complex subunit alpha, muscle-specific form	2.19433	2.4114	1.09892	0.136087	0.10621
O60264	SMARCA5	SWI/SNF-related matrix-associated actin-dependent regulator of chromatin subfamily A member 5	3.19573	2.41427	0.75547	-0.404555	0.00266136
E7ETZ4	BZW2	Basic leucine zipper and W2 domain-containing protein 2	2.74241	2.4146	0.880469	-0.183655	0.0510143
H3BUF6	ATXN2L	Ataxin-2-like protein	1.95595	2.41652	1.23547	0.305064	0.0745257
P33991	MCM4	DNA replication licensing factor MCM4	2.60488	2.41991	0.928992	-0.106262	0.707495
P61011	SRP54	Signal recognition particle 54 kDa protein	2.80097	2.42345	0.86522	-0.208862	0.223581
O43491	EPB41L2		2.58037	2.42467	0.939657	-0.0897936	0.468516
Q9NPH2	ISYNA1	Inositol-3-phosphate synthase 1	2.02114	2.4304	1.20249	0.266023	0.0142318
P55265	ADAR	Double-stranded RNA-specific adenosine deaminase	2.50553	2.43126	0.970358	-0.0434115	0.667473
O14737	PDCD5	Programmed cell death protein 5	2.51906	2.43148	0.965235	-0.0510471	0.893361
Q13283	G3BP1	Ras GTPase-activating protein-binding protein 1	2.8708	2.43818	0.849304	-0.235646	0.0186304
Q9Y266	NUDC	Nuclear migration protein nudC	2.13562	2.43859	1.14187	0.191396	0.0133188
F8W038	C17orf49	Chromatin complexes subunit BAP18	2.43325	2.43884	1.0023	0.00330968	0.981347
E7ERS3	ZC3H18	Zinc finger CCCH domain-containing protein 18		2.4401			0.977371
Q9Y2Z0	SUGT1	Suppressor of G2 allele of SKP1 homolog	2.51899	2.44193	0.969409	-0.0448229	0.337388
P15927	RPA2	Replication protein A 32 kDa subunit	3.30333	2.44732	0.740865	-0.432718	0.21155
Q9GZP4	PITHD1	PITH domain-containing protein 1	2.10038	2.44745	1.16524	0.22063	0.132834
Q6ZU35	KIAA1211	Uncharacterized protein KIAA1211	2.43	2.44966	1.00809	0.0116273	0.956127
Q9ULP0	NDRG4	Protein NDRG4	2.26214	2.45036	1.08321	0.11531	0.690164
O43602	DCX	Neuronal migration protein doublecortin	2.24422	2.45081	1.09205	0.127045	0.397631
K7EMZ9	LSM14A	Protein LSM14 homolog A	2.19797	2.45356	1.11628	0.158702	0.231937
B8ZZU8	TCEB2	Transcription elongation factor B polypeptide 2	2.45091	2.45585	1.00201	0.00290128	0.944664
Q9H074	PAIP1	Polyadenylate-binding protein-interacting protein 1	2.12462	2.45715	1.15651	0.209782	0.0972727
Q8IYI6	EXOC8	Exocyst complex component 8	2.32296	2.45775	1.05803	0.0813749	0.784409
P51812	RPS6KA3	Ribosomal protein S6 kinase alpha-3	2.27963	2.45827	1.07836	0.108843	0.61503
O43396	TXNL1	Thioredoxin-like protein 1	2.58219	2.45859	0.952134	-0.0707628	0.254059
A0A0A0MSA7	EIF4G3	Eukaryotic translation initiation factor 4 gamma 3	3.01031	2.46014	0.817236	-0.291175	0.237855
Q13435	SF3B2	Splicing factor 3B subunit 2	2.05648	2.46058	1.1965	0.258818	0.0817493
Q9BVM2	DPCD	Protein DPCD	2.8992	2.46268	0.849432	-0.235429	0.332406
Q9NV70	EXOC1	Exocyst complex component 1	1.87331	2.46533	1.31603	0.39619	0.0880031
Q8NEY1	NAV1	Neuron navigator 1	2.13799	2.4656	1.15323	0.205679	0.567246
Q8WVI7	PPP1R1C	Protein phosphatase 1 regulatory subunit 1C	2.01792	2.46637	1.22223	0.289519	0.241368
P62140	PPP1CB	Serine/threonine-protein phosphatase PP1-beta catalytic subunit	2.38434	2.46689	1.03462	0.0491041	0.569724
Q14683	SMC1A	Structural maintenance of chromosomes protein 1A;Structural maintenance of chromosomes protein	2.99677	2.46893	0.823862	-0.279525	0.0523055
O75643	SNRNP200	U5 small nuclear ribonucleoprotein 200 kDa helicase	2.54747	2.4704	0.969747	-0.0443203	0.567361
P37235	HPCAL1	Hippocalcin-like protein 1	2.78852	2.47094	0.88611	-0.174443	0.384582
P16615	ATP2A2	Sarcoplasmic/endoplasmic reticulum calcium ATPase 2	2.89873	2.4759	0.854136	-0.227463	0.0483915
H7C4H2	SRPRB	Signal recognition particle receptor subunit beta	2.84666	2.47624	0.869878	-0.201115	0.288467
F5H669	CPSF7	Cleavage and polyadenylation specificity factor subunit 7	2.76903	2.47916	0.895315	-0.159532	0.0186731
P51648	ALDH3A2	Fatty aldehyde dehydrogenase	2.94996	2.47963	0.840565	-0.250569	0.23739
Q16864	ATP6V1F	V-type proton ATPase subunit F	2.44998	2.48283	1.01341	0.0192167	0.875839
Q969G3	SMARCE1	SWI/SNF-related matrix-associated actin-dependent regulator of chromatin subfamily E member 1	2.70796	2.48446	0.917463	-0.124277	0.298494
P61221	ABCE1	ATP-binding cassette sub-family E member 1	2.72292	2.48932	0.914212	-0.129399	0.24496
O60341	KDM1A	Lysine-specific histone demethylase 1A	2.82859	2.4909	0.880614	-0.183419	0.547903
P21266	GSTM3	Glutathione S-transferase Mu 3	2.03001	2.49092	1.22705	0.29519	0.00131573
Q6P2Q9	PRPF8	Pre-mRNA-processing-splicing factor 8	2.92042	2.49275	0.85356	-0.228436	0.00175317
P54577	YARS	Tyrosine--tRNA ligase, cytoplasmic;Tyrosine--tRNA ligase, cytoplasmic, N-terminally processed	3.10924	2.49801	0.803415	-0.315782	0.000802215
Q7Z4S6	KIF21A	Kinesin-like protein KIF21A	2.19275	2.49875	1.13955	0.188464	0.00601495
Q92882	OSTF1	Osteoclast-stimulating factor 1	2.31428	2.50033	1.08039	0.111555	0.518475
B1AJQ6	STX12	Syntaxin-12	2.12549	2.50223	1.17725	0.235418	0.0599612
O43504	LAMTOR5	Ragulator complex protein LAMTOR5	2.44548	2.50256	1.02334	0.0332898	0.944664
O14787	TNPO2	Transportin-2	2.44788	2.50365	1.02278	0.0325003	0.876615
O60502	MGEA5	Protein O-GlcNAcase	2.43596	2.50634	1.02889	0.0410957	0.482537
Q15121	PEA15	Astrocytic phosphoprotein PEA-15	2.03333	2.51569	1.23723	0.307111	0.00273337
Q4V328	GRIPAP1	GRIP1-associated protein 1	1.93074	2.51809	1.30421	0.383181	0.145802
P11137	MAP2	Microtubule-associated protein 2	2.12917	2.51842	1.18282	0.242231	0.00521855
Q9Y376	CAB39	Calcium-binding protein 39	2.1958	2.52128	1.14823	0.199412	0.00226671
O75934	BCAS2	Pre-mRNA-splicing factor SPF27	3.33814	2.52995	0.757893	-0.399934	0.0791339
A0A087WTV6	PYCR2	Pyrroline-5-carboxylate reductase 2	3.6457	2.53096	0.694234	-0.526507	0.239235
Q13442	PDAP1	28 kDa heat- and acid-stable phosphoprotein	2.08579	2.53573	1.21572	0.281806	0.0146074
Q9Y237	PIN4	Peptidyl-prolyl cis-trans isomerase NIMA-interacting 4	2.78764	2.53676	0.910002	-0.136059	0.346994
P78344	EIF4G2	Eukaryotic translation initiation factor 4 gamma 2	2.90462	2.54321	0.875573	-0.1917	0.0924926
Q96DH6	MSI1	RNA-binding protein Musashi homolog 1;RNA-binding protein Musashi homolog 2	2.62773	2.54584	0.968837	-0.0456734	0.900397
Q15428	SF3A2	Splicing factor 3A subunit 2	2.67988	2.54885	0.951106	-0.0723217	0.714469
K7ERF1	EIF3K	Eukaryotic translation initiation factor 3 subunit K	6.99501	2.54917	0.364427	-1.4563	0.407994
E9PRB9	SPCS2	Signal peptidase complex subunit 2	2.74992	2.54923	0.92702	-0.109327	0.49
Q9P258	RCC2	Protein RCC2	3.22337	2.55011	0.791132	-0.33801	0.0314856
Q8IX01	SUGP2	SURP and G-patch domain-containing protein 2	2.43047	2.555	1.05124	0.072086	0.680177
Q12926	ELAVL2	ELAV-like protein;ELAV-like protein 2	2.31163	2.55727	1.10626	0.145694	0.223974
Q13907	IDI1	Isopentenyl-diphosphate Delta-isomerase 1	2.59228	2.55925	0.98726	-0.018498	0.867334
O75914	PAK3	Non-specific serine/threonine protein kinase;Serine/threonine-protein kinase PAK 3	1.69406	2.5597	1.51098	0.595483	0.00630639
Q86T03	TMEM55B	Type 1 phosphatidylinositol 4,5-bisphosphate 4-phosphatase;Type 2 phosphatidylinositol 4,5-bisphosphate 4-phosphatase	2.9933	2.55988	0.855201	-0.225664	0.236645
A6NEM2	HCFC1	Host cell factor 1;HCF N-terminal chain 1;HCF N-terminal chain 2;HCF N-terminal chain 3;HCF N-terminal chain 4;HCF N-terminal chain 5;HCF N-terminal chain 6;HCF C-terminal chain 1;HCF C-terminal chain 2;HCF C-terminal chain 3;HCF C-terminal chain 4;HCF C-terminal chain 5;HCF C-terminal chain 6	2.84175	2.56197	0.901545	-0.149528	0.245992
Q92922	SMARCC1	SWI/SNF complex subunit SMARCC1	3.54361	2.5626	0.72316	-0.467613	0.127466
Q04917	YWHAH	14-3-3 protein eta	2.33822	2.56966	1.09898	0.136164	0.0099841
Q7Z6L0	PRRT2	Proline-rich transmembrane protein 2	2.33314	2.57098	1.10194	0.140047	0.361103
P84090	ERH	Enhancer of rudimentary homolog	2.99657	2.5712	0.858048	-0.220871	0.0254212
Q92900	UPF1	Regulator of nonsense transcripts 1	2.87581	2.57311	0.894743	-0.160454	0.343345
P05556	ITGB1	Integrin beta-1	2.73525	2.57312	0.940727	-0.0881525	0.136638
P43246	MSH2	DNA mismatch repair protein Msh2	2.73085	2.57321	0.942273	-0.0857837	0.792943
P19338	NCL	Nucleolin	2.43554	2.57713	1.05814	0.0815246	0.0062475
P30153	PPP2R1A	Serine/threonine-protein phosphatase 2A 65 kDa regulatory subunit A alpha isoform	2.69916	2.57766	0.954984	-0.0664509	0.215613
P25685	DNAJB1	DnaJ homolog subfamily B member 1	2.84071	2.57931	0.907981	-0.139266	0.243394
P13611	VCAN	Versican core protein	2.53486	2.58338	1.01914	0.0273548	0.831974
Q5T760	SRSF11	Serine/arginine-rich splicing factor 11	2.5488	2.58345	1.0136	0.0194841	0.968502
Q13347	EIF3I	Eukaryotic translation initiation factor 3 subunit I	2.78373	2.58383	0.928191	-0.107506	0.353973
Q9HB71	CACYBP	Calcyclin-binding protein	2.77491	2.58616	0.93198	-0.10163	0.0880733
Q9NRY5	FAM114A2	Protein FAM114A2	2.99738	2.5864	0.862887	-0.212757	0.625609
O94888	UBXN7	UBX domain-containing protein 7	2.19305	2.58646	1.17939	0.238037	0.30207
Q8N163	CCAR2	Cell cycle and apoptosis regulator protein 2	2.92896	2.58849	0.883758	-0.178276	0.035011
O75475	PSIP1	PC4 and SFRS1-interacting protein	2.3406	2.58866	1.10598	0.145327	0.0358807
O00505	KPNA3	Importin subunit alpha-4	2.55735	2.59034	1.0129	0.0184904	0.812694
Q92973	TNPO1	Transportin-1	2.80498	2.59036	0.923487	-0.114836	0.233574
Q9BZZ5	API5	Apoptosis inhibitor 5	2.60841	2.59326	0.994195	-0.00839889	0.944664
Q9UHV9	PFDN2	Prefoldin subunit 2	2.50834	2.59467	1.03442	0.0488163	0.567086
Q9HD45	TM9SF3	Transmembrane 9 superfamily member 3	3.01223	2.59553	0.861665	-0.2148	0.202763
P26196	DDX6	Probable ATP-dependent RNA helicase DDX6	2.69353	2.5971	0.964198	-0.0525982	0.578726
F8W9J4	DST	Dystonin	2.3871	2.59842	1.08853	0.122375	0.386278
Q6UUV9	CRTC1	CREB-regulated transcription coactivator 1	2.09468	2.60379	1.24305	0.313885	0.126609
F6WFR7	NTM	Neurotrimin	2.11357	2.60535	1.23268	0.3018	0.00652086
Q14011	CIRBP	Cold-inducible RNA-binding protein	2.16319	2.61105	1.20703	0.271467	0.00123666
Q9NYF8	BCLAF1	Bcl-2-associated transcription factor 1	2.44615	2.61491	1.06899	0.096249	0.310866
U3KPX8	ACYP2	Acylphosphatase-2;Acylphosphatase	2.27151	2.61784	1.15247	0.204725	0.144746
A0A1W2PQ51			3.06933	2.61891	0.853251	-0.228958	0.150951
P21333	FLNA	Filamin-A	2.66465	2.61951	0.983059	-0.0246506	0.676817
A0A087WY08	THSD7A	Thrombospondin type-1 domain-containing protein 7A	1.88976	2.62053	1.3867	0.471656	0.0358807
Q15417	CNN3	Calponin-3	2.44292	2.6215	1.0731	0.101781	0.0845777
P51649	ALDH5A1	Succinate-semialdehyde dehydrogenase, mitochondrial	2.2811	2.62215	1.14951	0.20102	0.0328298
Q14498	RBM39	RNA-binding protein 39	3.06878	2.62217	0.854466	-0.226904	0.0815066
Q53FP2	TMEM35	Transmembrane protein 35		2.6223			0.993359
P49327	FASN	Fatty acid synthase;[Acyl-carrier-protein] S-acetyltransferase;[Acyl-carrier-protein] S-malonyltransferase;3-oxoacyl-[acyl-carrier-protein] synthase;3-oxoacyl-[acyl-carrier-protein] reductase;3-hydroxyacyl-[acyl-carrier-protein] dehydratase;Enoyl-[acyl-carrier-protein] reductase;Oleoyl-[acyl-carrier-protein] hydrolase	2.97835	2.62258	0.88055	-0.183523	0.00121518
Q9BW83	IFT27	Intraflagellar transport protein 27 homolog	2.29299	2.62313	1.14398	0.194056
Q7L7X3	TAOK1	Serine/threonine-protein kinase TAO1	2.48378	2.62362	1.0563	0.0790217	0.699848
B4DR61	SEC61A1	Protein transport protein Sec61 subunit alpha isoform 1;Protein transport protein Sec61 subunit alpha isoform 2	3.06512	2.6251	0.856441	-0.223573	0.0301257
O75531	BANF1	Barrier-to-autointegration factor;Barrier-to-autointegration factor, N-terminally processed	3.18965	2.6258	0.823224	-0.280643	0.0186731
H3BSC0	CBFB	Core-binding factor subunit beta	2.37311	2.63574	1.11067	0.151432	0.0815066
P40222	TXLNA	Alpha-taxilin	2.93306	2.64054	0.90027	-0.15157	0.754113
J3QTA2	BAG1	BAG family molecular chaperone regulator 1	3.42685	2.64088	0.770641	-0.375868	0.351576
P05771	PRKCB	Protein kinase C beta type	2.49173	2.64131	1.06003	0.0841053	0.573909
Q01082	SPTBN1	Spectrin beta chain, non-erythrocytic 1	1.97093	2.64288	1.34093	0.423233	0.000284112
H3BR94	DCTN5	Dynactin subunit 5	3.29553	2.64356	0.802166	-0.318026	0.027421
A0A087WYP2	C11orf31	Selenoprotein H	2.92535	2.64509	0.904197	-0.145292	0.230868
B5MC59	RPA3	Replication protein A 14 kDa subunit	2.9934	2.6455	0.883779	-0.178243	0.266571
O75348	ATP6V1G1	V-type proton ATPase subunit G 1	2.2803	2.6491	1.16173	0.216279	0.0779877
Q9NPA8	ENY2	Transcription and mRNA export factor ENY2	2.92534	2.65154	0.906404	-0.141774	0.38182
P49915	GMPS	GMP synthase [glutamine-hydrolyzing]	3.44835	2.65259	0.769235	-0.378503	0.00249132
Q9UHA4	LAMTOR3	Ragulator complex protein LAMTOR3	2.68282	2.65739	0.990519	-0.0137436	0.967972
O00743	PPP6C	Serine/threonine-protein phosphatase 6 catalytic subunit;Serine/threonine-protein phosphatase 6 catalytic subunit, N-terminally processed	2.9825	2.65851	0.89137	-0.165904	0.353973
Q93045	STMN2	Stathmin;Stathmin-2	2.3516	2.65918	1.1308	0.177339	0.777778
Q9NRY4	ARHGAP35	Rho GTPase-activating protein 35	2.72226	2.66356	0.978437	-0.0314487	0.885242
Q14739	LBR	Lamin-B receptor	3.07255	2.66395	0.867018	-0.205866	0.0648713
O60884	DNAJA2	DnaJ homolog subfamily A member 2	2.75663	2.66468	0.966645	-0.0489421	0.597518
P54727	RAD23A	UV excision repair protein RAD23 homolog A;UV excision repair protein RAD23 homolog B	2.49482	2.66517	1.06828	0.0952881	0.518805
Q07960	ARHGAP1	Rho GTPase-activating protein 1	3.02102	2.66554	0.882332	-0.180606	0.380289
P62877	RBX1	E3 ubiquitin-protein ligase RBX1;E3 ubiquitin-protein ligase RBX1, N-terminally processed	2.40869	2.6656	1.10666	0.146212	0.210789
P28482	MAPK1	Mitogen-activated protein kinase 1	2.70615	2.66614	0.985213	-0.0214927	0.876615
C9JJP5	TFG	Protein TFG	2.45734	2.66891	1.0861	0.119152	0.112915
O75351	VPS4B	Vacuolar protein sorting-associated protein 4B	2.41768	2.66927	1.10406	0.142824	0.405023
Q9NUD5	ZCCHC3	Zinc finger CCHC domain-containing protein 3	2.46232	2.67087	1.0847	0.11729	0.0976248
P61019	RAB2A	Ras-related protein Rab-2A	2.52192	2.67108	1.05915	0.0829043	0.315498
Q9H9A6	LRRC40	Leucine-rich repeat-containing protein 40	2.86403	2.67236	0.933078	-0.0999302	0.715222
O43399	TPD52L2	Tumor protein D54	2.65555	2.67542	1.00748	0.0107521	0.930418
A0A087WW77	LLGL1	Lethal(2) giant larvae protein homolog 1	5.07095	2.67551	0.527616	-0.922441	0.978567
P48729	CSNK1A1	Casein kinase I isoform alpha	2.94478	2.67747	0.909225	-0.13729	0.474015
Q9H115	NAPB	Beta-soluble NSF attachment protein	2.28394	2.67882	1.17289	0.230074	0.00221697
Q8WZA9	IRGQ	Immunity-related GTPase family Q protein	2.26795	2.67953	1.18147	0.240588	0.074511
Q9UNN5	FAF1	FAS-associated factor 1	2.25968	2.68477	1.18812	0.248679	0.450111
Q9H307	PNN	Pinin	2.76601	2.68715	0.971491	-0.0417273	0.73886
Q8NC51	SERBP1	Plasminogen activator inhibitor 1 RNA-binding protein	2.0841	2.68916	1.29032	0.367732	0.250629
A0A087WUT6	EIF5B	Eukaryotic translation initiation factor 5B	2.49241	2.68952	1.07908	0.109805	0.595027
P21579	SYT1	Synaptotagmin-1	2.17429	2.68997	1.23718	0.307051	0.0791517
P82979	SARNP	SAP domain-containing ribonucleoprotein	2.12957	2.6924	1.26429	0.338332	0.0185591
P23381	WARS	Tryptophan--tRNA ligase, cytoplasmic;T1-TrpRS;T2-TrpRS	2.64664	2.69654	1.01886	0.0269489	0.856603
O75122	CLASP2	CLIP-associating protein 2	2.35882	2.6967	1.14324	0.19313	0.0599281
P26232	CTNNA2	Catenin alpha-2	2.5244	2.6982	1.06885	0.0960569	0.135904
O43665	RGS10	Regulator of G-protein signaling 10	2.03156	2.70126	1.32965	0.411048	0.0176901
P29120	PCSK1	Neuroendocrine convertase 1	1.76998	2.70528	1.52842	0.612044	0.0358807
O00410	IPO5	Importin-5	2.87894	2.70879	0.9409	-0.087887	0.0131385
Q9Y2W1	THRAP3	Thyroid hormone receptor-associated protein 3	2.84576	2.71012	0.952336	-0.0704575	0.474848
C9JVC9	CACNA2D2	Voltage-dependent calcium channel subunit alpha-2/delta-2;Voltage-dependent calcium channel subunit alpha-2-2;Voltage-dependent calcium channel subunit delta-2	2.48574	2.71052	1.09043	0.124894	0.485621
Q9Y394	DHRS7	Dehydrogenase/reductase SDR family member 7	3.01371	2.7121	0.899918	-0.152134	0.27937
Q9UPY6	WASF3	Wiskott-Aldrich syndrome protein family member 3	2.0638	2.71616	1.3161	0.396266	0.0990673
Q9HCD5	NCOA5	Nuclear receptor coactivator 5	2.75161	2.71877	0.988064	-0.0173236	0.955725
Q13162	PRDX4	Peroxiredoxin-4	3.08396	2.71929	0.881752	-0.181555	0.577372
O75663	TIPRL	TIP41-like protein	2.43452	2.72003	1.11728	0.159989	0.043397
Q9UJW0	DCTN4	Dynactin subunit 4	3.31791	2.72141	0.820218	-0.28592	0.0817493
P53396	ACLY	ATP-citrate synthase	3.07628	2.7217	0.884738	-0.176678	0.0133188
Q86X55	CARM1	Histone-arginine methyltransferase CARM1	3.12631	2.72171	0.87058	-0.199951	0.0955208
Q9H4G0	EPB41L1	Band 4.1-like protein 1	2.08055	2.72403	1.30928	0.388777	0.0116002
Q8WW12	PCNP	PEST proteolytic signal-containing nuclear protein	2.0949	2.72441	1.3005	0.379061	0.361459
Q8NDC0	MAPK1IP1L	MAPK-interacting and spindle-stabilizing protein-like	2.1858	2.72478	1.24658	0.31798	0.198544
Q99961	SH3GL1	Endophilin-A2	2.72695	2.72727	1.00012	0.000169013	0.999658
B1AL69	CDC37L1	Hsp90 co-chaperone Cdc37-like 1	2.18525	2.72773	1.24824	0.3199	0.0321618
Q02818	NUCB1	Nucleobindin-1	2.45571	2.73068	1.11197	0.153117	0.338972
A0A0A0MSZ1	MARK3	MAP/microtubule affinity-regulating kinase 3	2.22802	2.73107	1.22579	0.293709	0.272352
Q86SX6	GLRX5	Glutaredoxin-related protein 5, mitochondrial	3.65784	2.73151	0.746753	-0.421296	0.00964392
Q9H492	MAP1LC3A	Microtubule-associated proteins 1A/1B light chain 3A	2.6318	2.73211	1.03811	0.053962	0.332406
M0R0T2	CERS1	Ceramide synthase 1	2.37641	2.73336	1.15021	0.201895	0.656577
P04632	CAPNS1	Calpain small subunit 1;Calpain small subunit 2	2.97274	2.73432	0.919797	-0.120612	0.251676
E9PQZ1	EEF1D	Elongation factor 1-delta	2.76414	2.7345	0.989276	-0.0155553	0.964329
P78406	RAE1	mRNA export factor	2.99747	2.73732	0.913207	-0.130986	0.0833659
D3DPN2	SDC3	Syndecan;Syndecan-3	2.08148	2.73782	1.31532	0.395412	0.027421
P51148	RAB5C	Ras-related protein Rab-5C	2.89257	2.73998	0.947249	-0.0781851	0.171044
P35813	PPM1A	Protein phosphatase 1A	2.58097	2.74029	1.06173	0.0864151	0.298739
Q86WV7	CCDC43	Coiled-coil domain-containing protein 43	2.09308	2.74714	1.31249	0.392304	0.275705
Q9BSJ8	ESYT1	Extended synaptotagmin-1	2.98788	2.74754	0.91956	-0.120984	0.715222
O75915	ARL6IP5	PRA1 family protein 3	2.91756	2.74818	0.941945	-0.0862854	0.700287
Q5T4S7	UBR4	E3 ubiquitin-protein ligase UBR4	3.21935	2.74882	0.853845	-0.227954	0.0668205
Q9Y2Q0	ATP8A1	Phospholipid-transporting ATPase IA	2.84989	2.7496	0.96481	-0.0516833	0.888438
Q8TAQ2	SMARCC2	SWI/SNF complex subunit SMARCC2	2.42181	2.75237	1.1365	0.184591	0.0411596
Q13153	PAK1	Serine/threonine-protein kinase PAK 1	2.10861	2.75574	1.3069	0.386146	0.00411775
P16435	POR	NADPH--cytochrome P450 reductase	2.8886	2.75905	0.95515	-0.066201	0.488273
Q15392	DHCR24	Delta(24)-sterol reductase	3.55558	2.75939	0.776072	-0.365738	0.00290735
F8SNU7	ILKAP3	Integrin-linked kinase-associated serine/threonine phosphatase 2C	3.27761	2.75943	0.841904	-0.248272	0.189668
P11279	LAMP1	Lysosome-associated membrane glycoprotein 1	3.58053	2.76246	0.771523	-0.374219	0.168169
Q9UEY8	ADD3	Gamma-adducin	2.84738	2.76333	0.970483	-0.0432247	0.809022
P09496	CLTA	Clathrin light chain A	3.74588	2.76433	0.737965	-0.438376	0.0599612
P39748	FEN1	Flap endonuclease 1	3.22112	2.76478	0.85833	-0.220396	0.0953058
Q5SW79	CEP170	Centrosomal protein of 170 kDa	2.25144	2.76527	1.22822	0.296572	0.0960923
O00399	DCTN6	Dynactin subunit 6	2.95451	2.76798	0.936867	-0.0940833	0.610534
Q9UL25	RAB21	Ras-related protein Rab-21	3.20527	2.76841	0.863704	-0.211391	0.315498
Q01484	ANK2	Ankyrin-2	2.14009	2.76861	1.29369	0.37149	0.000216981
Q9Y570	PPME1	Protein phosphatase methylesterase 1	2.73957	2.76886	1.01069	0.01534	0.92449
Q96CS3	FAF2	FAS-associated factor 2	2.88782	2.76944	0.959008	-0.0603856	0.765468
Q92783	STAM	Signal transducing adapter molecule 1	2.69178	2.77035	1.02919	0.0415102	0.648219
Q13363	CTBP1	C-terminal-binding protein 1	3.12902	2.77058	0.885447	-0.175523	0.336994
Q96FC7	PHYHIPL	Phytanoyl-CoA hydroxylase-interacting protein-like	2.349	2.77182	1.18	0.238785	0.0592231
Q7L014	DDX46	Probable ATP-dependent RNA helicase DDX46	2.86114	2.77479	0.969819	-0.0442122	0.807345
Q08629	SPOCK1	Testican-1	1.70312	2.77784	1.63103	0.705784	0.145929
P41240	CSK	Tyrosine-protein kinase CSK	2.59078	2.77902	1.07266	0.101191	0.73886
O00499	BIN1	Myc box-dependent-interacting protein 1	2.67594	2.77931	1.03863	0.0546811	0.471324
P52594	AGFG1	Arf-GAP domain and FG repeat-containing protein 1	2.13708	2.77961	1.30066	0.379242	0.0800255
Q9Y678	COPG1	Coatomer subunit gamma-1	2.69027	2.77971	1.03324	0.0471823	0.888438
O75436	VPS26A	Vacuolar protein sorting-associated protein 26A	3.18165	2.781	0.874075	-0.194171	0.0960923
O95373	IPO7	Importin-7	2.98413	2.78104	0.931943	-0.101687	0.362745
Q9Y383	LUC7L2	Putative RNA-binding protein Luc7-like 2	3.21349	2.78119	0.865474	-0.208438	0.0103778
Q08257	CRYZ	Quinone oxidoreductase	4.14	2.78243	0.672085	-0.573284	0.098621
P13639	EEF2	Elongation factor 2	2.75334	2.78272	1.01067	0.015311	0.838635
P23588	EIF4B	Eukaryotic translation initiation factor 4B	2.45023	2.78328	1.13593	0.183871	0.0348908
E9PG71	EPHA4	Receptor protein-tyrosine kinase;Ephrin type-A receptor 4	3.32889	2.78388	0.836277	-0.257948	0.0603381
Q15637	SF1	Splicing factor 1	2.58985	2.78513	1.0754	0.104875	0.868949
O75347	TBCA	Tubulin-specific chaperone A	2.35752	2.78593	1.18172	0.240886	0.000544034
O94760	DDAH1	N(G),N(G)-dimethylarginine dimethylaminohydrolase 1	2.21418	2.78626	1.25837	0.331553	0.0176066
O43684	BUB3	Mitotic checkpoint protein BUB3	2.85809	2.78728	0.975227	-0.0361904	0.814052
Q12874	SF3A3	Splicing factor 3A subunit 3	3.25531	2.78869	0.85666	-0.223206	0.123519
P63172	DYNLT1	Dynein light chain Tctex-type 1	3.16515	2.79227	0.882191	-0.180837	0.0109684
Q9UI12	ATP6V1H	V-type proton ATPase subunit H	2.76336	2.79293	1.0107	0.0153555	0.895006
P12270	TPR	Nucleoprotein TPR	3.08202	2.7946	0.906743	-0.141234	0.0791339
Q16543	CDC37	Hsp90 co-chaperone Cdc37;Hsp90 co-chaperone Cdc37, N-terminally processed	2.71732	2.79854	1.02989	0.0424907	0.505235
Q96AE4	FUBP1	Far upstream element-binding protein 1	2.48885	2.79875	1.12452	0.169303	0.0227824
Q9NV96	TMEM30A	Cell cycle control protein 50A	2.13508	2.8022	1.31245	0.392268	0.0400102
A5YKK6	CNOT1	CCR4-NOT transcription complex subunit 1	3.50889	2.80369	0.799026	-0.323686	0.0138181
P33176	KIF5B	Kinesin-1 heavy chain	3.60494	2.80429	0.777901	-0.362341	0.00324994
Q93009	USP7	Ubiquitin carboxyl-terminal hydrolase 7;Ubiquitin carboxyl-terminal hydrolase	3.24062	2.80486	0.865531	-0.208342	0.00463964
Q9UBF2	COPG2	Coatomer subunit gamma-2	2.97328	2.80549	0.943568	-0.0838014	0.203658
Q02952	AKAP12	A-kinase anchor protein 12	2.23684	2.8074	1.25507	0.327772	0.00122431
C9JA28	SSR3	Translocon-associated protein subunit gamma	3.28698	2.80842	0.854408	-0.227003	0.336077
Q86UE4	MTDH	Protein LYRIC	2.97569	2.80843	0.94379	-0.0834616	0.830076
Q13561	DCTN2	Dynactin subunit 2	2.64942	2.8087	1.06012	0.0842248	0.180346
Q15631	TSN	Translin	2.68539	2.80956	1.04624	0.0652137	0.32757
Q9UBB6	NCDN	Neurochondrin	2.37616	2.81036	1.18273	0.242122	0.504991
Q02156	PRKCE	Protein kinase C epsilon type	2.24657	2.81056	1.25104	0.323133	0.00810138
Q8N3J6	CADM2	Cell adhesion molecule 2	2.51707	2.81201	1.11718	0.159859	0.140695
Q9Y6D6	ARFGEF1	Brefeldin A-inhibited guanine nucleotide-exchange protein 1	3.05432	2.81202	0.920672	-0.119241	0.562485
Q92945	KHSRP	Far upstream element-binding protein 2	2.94447	2.81554	0.956212	-0.064598	0.215031
H0Y5C0	ADGRL2	Latrophilin-2	2.37793	2.81736	1.18479	0.244637	0.135904
P43034	PAFAH1B1	Platelet-activating factor acetylhydrolase IB subunit alpha	2.83093	2.81816	0.995489	-0.00652219	0.861536
Q9H4M9	EHD1	EH domain-containing protein 1	2.75011	2.82057	1.02562	0.0364958	0.527391
Q9H0B6	KLC2	Kinesin light chain 2	2.76823	2.82477	1.02043	0.0291709	0.918824
Q8N5K1	CISD2	CDGSH iron-sulfur domain-containing protein 2	2.76822	2.82903	1.02197	0.0313512	0.653259
B0QY89	EIF3L	Eukaryotic translation initiation factor 3 subunit L	3.47124	2.82909	0.815007	-0.295115	0.007919
P53618	COPB1	Coatomer subunit beta	2.93835	2.83155	0.963653	-0.0534147	0.591904
A0A087WWM0	TRAPPC3	Trafficking protein particle complex subunit 3	2.83184	2.83204	1.00007	0.000102868	0.999658
A0MZ66	KIAA1598	Shootin-1	2.58475	2.83338	1.09619	0.132497	0.426333
Q58FF8	HSP90AB2P	Putative heat shock protein HSP 90-beta 2	3.09192	2.83522	0.916979	-0.12504	0.094145
E7EN19	MAP4K4	Mitogen-activated protein kinase kinase kinase kinase 4	2.77919	2.83761	1.02102	0.0300111	0.893536
E7EWE5	HSD17B4	Peroxisomal multifunctional enzyme type 2;(3R)-hydroxyacyl-CoA dehydrogenase;Enoyl-CoA hydratase 2	2.80754	2.83872	1.01111	0.015933	0.919143
H7C4W3	SYP	Synaptophysin	2.80597	2.84018	1.01219	0.0174842	0.861009
Q08945	SSRP1	FACT complex subunit SSRP1	2.92946	2.84121	0.969875	-0.0441291	0.61154
Q02880	TOP2B	DNA topoisomerase 2-beta	2.97469	2.84132	0.955164	-0.0661798	0.459711
A0A0G2JIW1	HSPA1B	Heat shock 70 kDa protein 1B;Heat shock 70 kDa protein 1A	2.74807	2.84427	1.03501	0.0496385	0.178738
P54920	NAPA	Alpha-soluble NSF attachment protein	3.4724	2.8443	0.819115	-0.287862	0.0039342
P21283	ATP6V1C1	V-type proton ATPase subunit C 1	2.62933	2.84643	1.08257	0.114459	0.0511127
P14854	COX6B1	Cytochrome c oxidase subunit 6B1	2.84296	2.84949	1.0023	0.00330944	0.986849
P09874	PARP1	Poly [ADP-ribose] polymerase 1	3.10121	2.84972	0.918906	-0.122012	0.440034
Q01658	DR1	Protein Dr1	2.24687	2.85051	1.26866	0.343306	0.27937
O75821	EIF3G	Eukaryotic translation initiation factor 3 subunit G	3.66924	2.85412	0.77785	-0.362436	0.140047
O43148	RNMT	mRNA cap guanine-N7 methyltransferase	2.65771	2.85473	1.07413	0.103171	0.560204
O95989	NUDT3	Diphosphoinositol polyphosphate phosphohydrolase 1	2.25273	2.85505	1.26737	0.341838	0.00418559
A0A0A0MRE6	WDR47	WD repeat-containing protein 47	2.63579	2.85557	1.08338	0.115541	0.336077
O43747	AP1G1	AP-1 complex subunit gamma-1	2.65461	2.85892	1.07696	0.10697	0.382974
P13693	TPT1	Translationally-controlled tumor protein	2.81482	2.85928	1.01579	0.0226073	0.499727
O43813	LANCL1	LanC-like protein 1	2.95257	2.85979	0.968578	-0.0460598	0.859252
P84085	ARF5	ADP-ribosylation factor 5	2.46039	2.86007	1.16245	0.217163	0.225517
Q15393	SF3B3	Splicing factor 3B subunit 3	2.99172	2.86308	0.957	-0.0634087	0.553933
Q9NZ32	ACTR10	Actin-related protein 10	3.83248	2.86374	0.747228	-0.420379	0.0741554
Q9P0L0	VAPA	Vesicle-associated membrane protein-associated protein A	2.77375	2.86428	1.03264	0.0463325	0.355587
Q99426	TBCB	Tubulin-folding cofactor B	2.7535	2.86697	1.04121	0.0582611	0.574155
P17600	SYN1	Synapsin-1	2.4563	2.86752	1.16742	0.223321	0.259568
Q8IXI2	RHOT1	Mitochondrial Rho GTPase 1;Mitochondrial Rho GTPase	2.84215	2.86765	1.00897	0.0128872	0.940694
A0A087WY55	VTA1	Vacuolar protein sorting-associated protein VTA1 homolog	3.16359	2.86866	0.906775	-0.141184	0.10494
O43865	AHCYL1	Putative adenosylhomocysteinase 2	2.94336	2.87202	0.975763	-0.0353974	0.856603
P17858	PFKL	ATP-dependent 6-phosphofructokinase, liver type	2.93425	2.87276	0.979044	-0.0305549	0.836862
Q9BQ69	MACROD1	O-acetyl-ADP-ribose deacetylase MACROD1	2.73761	2.87786	1.05123	0.0720775	0.71232
P51149	RAB7A	Ras-related protein Rab-7a	3.12658	2.87879	0.920747	-0.119123	0.0806443
G3XAL9	SLC12A2	Solute carrier family 12 member 2	3.15317	2.88006	0.913385	-0.130706	0.691032
Q9UN37	VPS4A	Vacuolar protein sorting-associated protein 4A	2.42447	2.88463	1.1898	0.250715	0.326258
P53582	METAP1	Methionine aminopeptidase 1	2.55987	2.88677	1.1277	0.173387	0.523396
Q8WYA6	CTNNBL1	Beta-catenin-like protein 1	3.54902	2.88867	0.813933	-0.297018	0.0196469
F8VYY9	PRKAG1	5-AMP-activated protein kinase subunit gamma-1	2.65948	2.88946	1.08647	0.119654	0.448543
Q96DI7	SNRNP40	U5 small nuclear ribonucleoprotein 40 kDa protein	2.90949	2.89128	0.99374	-0.00906036	0.943952
P30520	ADSS	Adenylosuccinate synthetase isozyme 2	2.49443	2.8917	1.15926	0.213206	0.0603381
P49736	MCM2	DNA replication licensing factor MCM2	3.72073	2.89224	0.777333	-0.363396	0.578726
P41236	PPP1R2	Protein phosphatase inhibitor 2	2.23146	2.89301	1.29647	0.374584	0.00119242
Q9P265	DIP2B	Disco-interacting protein 2 homolog B	2.83978	2.89457	1.0193	0.0275718	0.922335
P46100	ATRX	Transcriptional regulator ATRX	3.29046	2.89457	0.879688	-0.184936	0.541712
A0A087WZV0	PPIP5K2	Inositol hexakisphosphate and diphosphoinositol-pentakisphosphate kinase 2	2.64265	2.89462	1.09535	0.131389	0.412615
Q9BXS5	AP1M1	AP-1 complex subunit mu-1	2.75201	2.89531	1.05207	0.0732334	0.289132
Q92616	GCN1L1	Translational activator GCN1	3.24417	2.89663	0.892873	-0.163473	0.396069
P56373	P2RX3	P2X purinoceptor;P2X purinoceptor 3	2.99165	2.89675	0.968278	-0.0465073	0.762511
Q9GZT3	SLIRP	SRA stem-loop-interacting RNA-binding protein, mitochondrial	3.09276	2.89717	0.936761	-0.0942476	0.290855
P07900	HSP90AA1	Heat shock protein HSP 90-alpha;Heat shock protein HSP 90-alpha A2;Heat shock protein HSP 90-beta;Putative heat shock protein HSP 90-beta 2	4.03823	2.90277	0.718823	-0.476292	0.134238
P52306	RAP1GDS1	Rap1 GTPase-GDP dissociation stimulator 1	3.02124	2.90434	0.961308	-0.0569297	0.444936
O43237	DYNC1LI2	Cytoplasmic dynein 1 light intermediate chain 2	2.97944	2.90481	0.974952	-0.036597	0.610668
Q9UNZ2	NSFL1C	NSFL1 cofactor p47	2.34717	2.90504	1.23768	0.307637	0.00309813
Q99747	NAPG	Gamma-soluble NSF attachment protein	2.92672	2.90553	0.992758	-0.010486	0.922335
Q8WVJ2	NUDCD2	NudC domain-containing protein 2	3.0475	2.90589	0.953532	-0.0686474	0.760801
P53999	SUB1	Activated RNA polymerase II transcriptional coactivator p15	2.75011	2.90817	1.05748	0.0806256	0.416351
Q5VWJ9	SNX30	Sorting nexin-30	3.56701	2.90929	0.81561	-0.294048	0.100893
Q9GZN8	C20orf27	UPF0687 protein C20orf27	2.72652	2.9106	1.06752	0.0942583	0.448044
Q14152	EIF3A	Eukaryotic translation initiation factor 3 subunit A	3.26034	2.9127	0.893374	-0.162664	0.00461917
Q99613	EIF3C	Eukaryotic translation initiation factor 3 subunit C	3.30912	2.91287	0.880256	-0.184005	0.0718453
Q9UI26	IPO11	Importin-11	3.05113	2.91541	0.955519	-0.0656439
Q9H2G2	SLK	STE20-like serine/threonine-protein kinase	2.68733	2.91609	1.08512	0.117858	0.398511
Q13045	FLII	Protein flightless-1 homolog	2.72446	2.91652	1.0705	0.0982795	0.740146
Q8NFP9	NBEA	Neurobeachin	3.09183	2.91909	0.944132	-0.0829399	0.775257
Q99700	ATXN2	Ataxin-2	2.95337	2.92013	0.988747	-0.0163268	0.941254
Q86VS8	HOOK3	Protein Hook homolog 3	2.87707	2.92028	1.01502	0.0215051	0.891738
E9PKP7	UBTF	Nucleolar transcription factor 1	5.32868	2.92044	0.548061	-0.867591	0.0533132
Q15717	ELAVL1	ELAV-like protein 1	3.29651	2.92163	0.886279	-0.174168	0.096121
Q92598	HSPH1	Heat shock protein 105 kDa	2.71013	2.92314	1.0786	0.109157	0.596788
P35637	FUS	RNA-binding protein FUS	2.63925	2.9271	1.10907	0.149344	0.0960923
Q96JM3	CHAMP1	Chromosome alignment-maintaining phosphoprotein 1	2.31203	2.92952	1.26707	0.341502	0.583715
D3DTX6	PPP1R9B	Neurabin-2	3.37683	2.93022	0.867744	-0.204659	0.393138
Q12860	CNTN1	Contactin-1	2.59656	2.93118	1.12887	0.174882	0.00724924
E7ETU5	RBMS1	RNA-binding motif, single-stranded-interacting protein 1;RNA-binding motif, single-stranded-interacting protein 3	2.60228	2.93193	1.12668	0.172075	0.518475
O95758	PTBP3	Polypyrimidine tract-binding protein 3	3.14613	2.93194	0.93192	-0.101721	0.312903
P05114	HMGN1	Non-histone chromosomal protein HMG-14	2.58459	2.93238	1.13456	0.182137	0.141285
Q9Y696	CLIC4	Chloride intracellular channel protein 4	4.33677	2.93287	0.67628	-0.564307	0.000754699
P26599	PTBP1	Polypyrimidine tract-binding protein 1;Polypyrimidine tract-binding protein 3;Polypyrimidine tract-binding protein 2	4.20741	2.93298	0.697099	-0.520565	0.00183553
P12955	PEPD	Xaa-Pro dipeptidase	3.41127	2.93462	0.86027	-0.217138	0.15304
P55196	MLLT4	Afadin	2.46386	2.9349	1.19118	0.25239	0.0204832
P61106	RAB14	Ras-related protein Rab-14	3.00185	2.93688	0.978355	-0.0315705	0.712477
Q15181	PPA1	Inorganic pyrophosphatase	2.98	2.93704	0.985584	-0.0209489	0.436143
P43487	RANBP1	Ran-specific GTPase-activating protein	3.13677	2.93801	0.936634	-0.0944421	0.0455533
D6RDP9	MSMO1	Methylsterol monooxygenase 1	2.94051	2.93823	0.999224	-0.00111944	0.991383
P09234	SNRPC	U1 small nuclear ribonucleoprotein C	2.67378	2.93954	1.09939	0.136709	0.250312
Q9NQ66	PLCB1	1-phosphatidylinositol 4,5-bisphosphate phosphodiesterase beta-1;Phosphoinositide phospholipase C	2.58893	2.94352	1.13696	0.185184	0.460987
Q9Y5K8	ATP6V1D	V-type proton ATPase subunit D	2.76293	2.94537	1.06603	0.0922514	0.363554
J3KPP4	LUC7L3	Luc7-like protein 3	3.12316	2.94848	0.944071	-0.0830324	0.562657
Q12955	ANK3	Ankyrin-3	2.44365	2.9499	1.20717	0.271627	0.386278
Q15293	RCN1	Reticulocalbin-1	3.39622	2.95013	0.868651	-0.203151	0.0458362
Q12888	TP53BP1	Tumor suppressor p53-binding protein 1	2.4914	2.95392	1.18565	0.245675	0.427185
Q9Y6B6	SAR1B	GTP-binding protein SAR1b	2.59017	2.95409	1.1405	0.189663	0.523396
Q9H0D6	XRN2	5-3 exoribonuclease 2	3.10042	2.95683	0.953687	-0.0684124	0.876615
Q9Y3D6	FIS1	Mitochondrial fission 1 protein	2.9438	2.96092	1.00582	0.00836846	0.974831
Q96IX5	USMG5	Up-regulated during skeletal muscle growth protein 5	3.2805	2.96271	0.903128	-0.146997	0.240187
P08621	SNRNP70	U1 small nuclear ribonucleoprotein 70 kDa	3.33856	2.96286	0.887466	-0.172237	0.182484
P36915	GNL1	Guanine nucleotide-binding protein-like 1	3.03079	2.96514	0.978339	-0.0315941	0.921549
Q96EQ0	SGTB	Small glutamine-rich tetratricopeptide repeat-containing protein beta	2.69187	2.96804	1.10259	0.1409	0.642332
P53621	COPA	Coatomer subunit alpha;Xenin;Proxenin	3.26032	2.9681	0.910368	-0.135478	0.00249132
Q53GS9	USP39	U4/U6.U5 tri-snRNP-associated protein 2	3.41581	2.96999	0.869483	-0.201771	0.163123
Q13151	HNRNPA0	Heterogeneous nuclear ribonucleoprotein A0	2.7781	2.97114	1.06949	0.0969199	0.137842
B4DZG7	ARL1	ADP-ribosylation factor-like protein 1	2.92345	2.97456	1.01748	0.0250069	0.853411
A0A1W2PPX5	SCARB2	Lysosome membrane protein 2	3.57409	2.97486	0.832343	-0.26475	0.0328792
A0A087X271	CNN2	Calponin;Calponin-2	3.68906	2.97522	0.806497	-0.310259	0.946196
P62820	RAB1A	Ras-related protein Rab-1A;Ras-related protein Rab-1B;Putative Ras-related protein Rab-1C	2.82106	2.97766	1.05551	0.077938	0.256776
P62714	PPP2CB	Serine/threonine-protein phosphatase 2A catalytic subunit beta isoform	2.49064	2.97883	1.19601	0.258228	0.0179046
Q9NTZ6	RBM12	RNA-binding protein 12	3.30879	2.98015	0.900677	-0.150918	0.830076
P53990	IST1	IST1 homolog	3.04917	2.98037	0.977434	-0.0329286	0.848546
Q9H8Y8	GORASP2	Golgi reassembly-stacking protein 2	2.63901	2.98206	1.12999	0.176311	0.597518
Q9UHB9	SRP68	Signal recognition particle subunit SRP68	3.47255	2.98401	0.859315	-0.218741	0.0619504
P63244	GNB2L1	Guanine nucleotide-binding protein subunit beta-2-like 1;Guanine nucleotide-binding protein subunit beta-2-like 1, N-terminally processed	3.15567	2.98608	0.946259	-0.0796932	0.0959056
C9JAG1	EPT1	Ethanolaminephosphotransferase 1	3.13866	2.98653	0.95153	-0.0716784	0.74633
Q15369	TCEB1	Transcription elongation factor B polypeptide 1	3.25395	2.98982	0.91883	-0.12213	0.153103
P0C0S5	H2AFZ	Histone H2A.Z	4.24095	2.99192	0.705482	-0.503319	0.00895958
P14415	ATP1B2	Sodium/potassium-transporting ATPase subunit beta-2	2.84866	2.99297	1.05066	0.0712919	0.562216
Q9C0C9	UBE2O	E2/E3 hybrid ubiquitin-protein ligase UBE2O	2.74554	2.99464	1.09073	0.125292	0.384958
O15020	SPTBN2	Spectrin beta chain, non-erythrocytic 2	3.58658	2.9948	0.835001	-0.26015	0.0976248
O95433	AHSA1	Activator of 90 kDa heat shock protein ATPase homolog 1	2.6869	2.99481	1.11459	0.156518	0.197089
P38919	EIF4A3	Eukaryotic initiation factor 4A-III;Eukaryotic initiation factor 4A-III, N-terminally processed	3.83665	2.99535	0.780721	-0.357122	0.100556
P16949	STMN1	Stathmin	2.68007	2.99666	1.11813	0.161086	0.000205674
Q9UNF0	PACSIN2	Protein kinase C and casein kinase substrate in neurons protein 2	2.93275	2.99718	1.02197	0.0313531	0.834037
Q9Y6I3	EPN1	Epsin-1	3.26065	3.00163	0.92056	-0.119416	0.359104
Q9C0E8	LNP	Protein lunapark	3.06778	3.00515	0.979586	-0.0297556	0.884949
Q8TAC9	SCAMP5	Secretory carrier-associated membrane protein 5	2.54454	3.00677	1.18166	0.240809	0.0288576
P32004	L1CAM	Neural cell adhesion molecule L1	2.4805	3.00684	1.21219	0.277617	0.00377392
Q7KZF4	SND1	Staphylococcal nuclease domain-containing protein 1	3.15106	3.00757	0.954463	-0.0672395	0.417478
Q8WZA0	LZIC	Protein LZIC	2.58885	3.01413	1.16428	0.219433	0.0136712
P38606	ATP6V1A	V-type proton ATPase catalytic subunit A	2.82592	3.01421	1.06663	0.0930574	0.177753
P52943	CRIP2	Cysteine-rich protein 2	2.50003	3.01475	1.20589	0.270096	0.0422098
P47897	QARS	Glutamine--tRNA ligase	3.18881	3.01537	0.945608	-0.0806861	0.458267
O75962	TRIO	Triple functional domain protein	2.8902	3.01572	1.04343	0.061331	0.61503
P35606	COPB2	Coatomer subunit beta	3.21409	3.01592	0.938344	-0.091811	0.0741554
Q8TCZ2	CD99L2	CD99 antigen-like protein 2	2.35707	3.01981	1.28117	0.357461	0.239677
Q9NQG5	RPRD1B	Regulation of nuclear pre-mRNA domain-containing protein 1B	2.6171	3.02124	1.15442	0.207172	0.61383
Q9Y2I7	PIKFYVE	1-phosphatidylinositol 3-phosphate 5-kinase	2.98419	3.02162	1.01254	0.0179823	0.915784
Q9BRX8	FAM213A	Redox-regulatory protein FAM213A	3.37407	3.02203	0.895662	-0.158973	0.380289
E2QRB3	PYCR1	Pyrroline-5-carboxylate reductase 1, mitochondrial	3.66926	3.02326	0.823942	-0.279385	0.0413395
Q9NQ29	LUC7L	Putative RNA-binding protein Luc7-like 1	2.83014	3.02358	1.06835	0.0953852	0.595575
P31040	SDHA	Succinate dehydrogenase [ubiquinone] flavoprotein subunit, mitochondrial	3.63627	3.02472	0.83182	-0.265656	0.117934
Q14203	DCTN1	Dynactin subunit 1	3.10332	3.02499	0.974759	-0.0368829	0.485621
G3V424	DNAL1	Dynein light chain 1, axonemal	3.05568	3.02727	0.990702	-0.0134771	0.977073
P54886	ALDH18A1	Delta-1-pyrroline-5-carboxylate synthase;Glutamate 5-kinase;Gamma-glutamyl phosphate reductase	4.3044	3.02742	0.703331	-0.507723	0.0179046
P35659	DEK	Protein DEK	3.46864	3.02966	0.873442	-0.195215	0.463935
P98194	ATP2C1	Calcium-transporting ATPase;Calcium-transporting ATPase type 2C member 1	2.29317	3.03012	1.32137	0.40203	0.485621
Q16186	ADRM1	Proteasomal ubiquitin receptor ADRM1	3.21869	3.03037	0.941492	-0.0869791	0.351576
A0A087X0R6	SNX12	Sorting nexin-12	2.61607	3.0312	1.15868	0.212487	0.0901996
Q13247	SRSF6	Serine/arginine-rich splicing factor 6	2.9078	3.0328	1.04299	0.0607193	0.84737
P61163	ACTR1A	Alpha-centractin	3.4445	3.0344	0.88094	-0.182885	0.132834
Q16718	NDUFA5	NADH dehydrogenase [ubiquinone] 1 alpha subcomplex subunit 5	3.80954	3.03581	0.796896	-0.327537	0.0785133
P54687	BCAT1	Branched-chain-amino-acid aminotransferase, cytosolic	3.03943	3.03669	0.999097	-0.0013035	0.981347
P05091	ALDH2	Aldehyde dehydrogenase, mitochondrial	6.17571	3.03863	0.492029	-1.02318	0.178936
P11142	HSPA8	Heat shock cognate 71 kDa protein	3.07999	3.04343	0.988127	-0.0172315	0.525889
Q15738	NSDHL	Sterol-4-alpha-carboxylate 3-dehydrogenase, decarboxylating	3.23696	3.05095	0.942535	-0.0853822	0.459425
Q3MHD2	LSM12	Protein LSM12 homolog	3.15609	3.05134	0.966812	-0.048693	0.593905
Q8TC12	RDH11	Retinol dehydrogenase 11	3.12205	3.05178	0.977492	-0.0328437	0.612554
P08670	VIM	Vimentin	2.58012	3.05483	1.18399	0.243656	0.0031489
P52597	HNRNPF	Heterogeneous nuclear ribonucleoprotein F;Heterogeneous nuclear ribonucleoprotein F, N-terminally processed	3.75612	3.05568	0.81352	-0.297751	0.0467208
Q15075	EEA1	Early endosome antigen 1	2.84421	3.05778	1.07509	0.104454	0.317917
Q9NVJ2	ARL8B	ADP-ribosylation factor-like protein 8B	2.81774	3.05965	1.08585	0.118829	0.51399
Q00688	FKBP3	Peptidyl-prolyl cis-trans isomerase FKBP3	2.80568	3.0609	1.09096	0.125604	0.0747908
P21281	ATP6V1B2	V-type proton ATPase subunit B, brain isoform	2.83554	3.06122	1.07959	0.11048	0.035696
Q05193	DNM1	Dynamin-1	3.1005	3.06251	0.987747	-0.0177868	0.79469
Q09161	NCBP1	Nuclear cap-binding protein subunit 1	3.38769	3.06381	0.904395	-0.144975	0.578726
P31946	YWHAB	14-3-3 protein beta/alpha;14-3-3 protein beta/alpha, N-terminally processed	2.7786	3.06445	1.10288	0.141271	0.00992466
P51674	GPM6A	Neuronal membrane glycoprotein M6-a	3.69781	3.06752	0.82955	-0.2696	0.0447427
O00116	AGPS	Alkyldihydroxyacetonephosphate synthase, peroxisomal	2.2705	3.0683	1.35138	0.434433	0.136131
O00303	EIF3F	Eukaryotic translation initiation factor 3 subunit F	3.57828	3.06883	0.857627	-0.221578	0.0927807
G3V4C3	TRAPPC6B	Trafficking protein particle complex subunit 6B	3.15282	3.06906	0.973432	-0.0388474	0.809591
Q9HCM2	PLXNA4	Plexin-A4	1.86147	3.06956	1.649	0.721587	0.00836714
Q3SXM5	HSDL1	Inactive hydroxysteroid dehydrogenase-like protein 1	2.81108	3.07046	1.09227	0.127334	0.41761
P63241	EIF5A	Eukaryotic translation initiation factor 5A-1;Eukaryotic translation initiation factor 5A	3.31999	3.07067	0.924904	-0.112625	0.046186
D6RBM0	HNRNPH1	Heterogeneous nuclear ribonucleoprotein H;Heterogeneous nuclear ribonucleoprotein H, N-terminally processed	3.67213	3.07086	0.836262	-0.257973	0.0052872
O60716	CTNND1	Catenin delta-1	3.26689	3.0737	0.940865	-0.0879404	0.286887
O14683	TP53I11	Tumor protein p53-inducible protein 11	3.49847	3.07417	0.878718	-0.186527	0.0921037
Q08209	PPP3CA	Serine/threonine-protein phosphatase 2B catalytic subunit alpha isoform	2.65046	3.07428	1.1599	0.214002	0.136902
Q9UHD1	CHORDC1	Cysteine and histidine-rich domain-containing protein 1	3.04368	3.07874	1.01152	0.0165254	0.876615
A0A0J9YYG5	LPPR1	Lipid phosphate phosphatase-related protein type 1	2.71282	3.07993	1.13532	0.183103	0.466379
Q9UBT2	UBA2	SUMO-activating enzyme subunit 2	3.14354	3.08143	0.980243	-0.0287884	0.737499
Q9UPN3	MACF1	Microtubule-actin cross-linking factor 1, isoforms 1/2/3/5	2.91711	3.08221	1.0566	0.0794242	0.73009
E9PLD0	RAB1B	Ras-related protein Rab-1B	3.46222	3.08267	0.890373	-0.167518	0.127449
Q9Y2T2	AP3M1	AP-3 complex subunit mu-1	3.70514	3.08382	0.832308	-0.264811	0.343249
O15498	YKT6	Synaptobrevin homolog YKT6	2.82662	3.08468	1.0913	0.126045	0.202391
Q9NZ45	CISD1	CDGSH iron-sulfur domain-containing protein 1	3.0153	3.08479	1.02305	0.0328722	0.651642
Q8WY54	PPM1E	Protein phosphatase 1E	2.59902	3.08544	1.18716	0.247509	0.254059
O95881	TXNDC12	Thioredoxin domain-containing protein 12	2.581	3.08677	1.19596	0.258169	0.403427
H0Y9Y3	SYNPO2	Synaptopodin-2	3.34819	3.09155	0.923348	-0.115053	0.163123
O95218	ZRANB2	Zinc finger Ran-binding domain-containing protein 2	2.39372	3.0919	1.29167	0.369239	0.0884042
Q99471	PFDN5	Prefoldin subunit 5	2.69281	3.09249	1.14842	0.199655	0.00913694
P13984	GTF2F2	General transcription factor IIF subunit 2	2.39628	3.09289	1.2907	0.368157	0.54521
P46459	NSF	Vesicle-fusing ATPase	2.80806	3.0936	1.10168	0.13971	0.00444103
Q9NWV4	C1orf123	UPF0587 protein C1orf123	2.93784	3.09374	1.05307	0.0745947	0.770201
Q8IUD2	ERC1	ELKS/Rab6-interacting/CAST family member 1	3.23282	3.09383	0.957007	-0.0633986	0.93244
Q14257	RCN2	Reticulocalbin-2	3.77092	3.09584	0.820977	-0.284587	0.0251977
Q9NWB6	ARGLU1	Arginine and glutamate-rich protein 1	3.19273	3.09789	0.970296	-0.0435036	0.88104
P63279	UBE2I	SUMO-conjugating enzyme UBC9	3.31338	3.09852	0.935155	-0.0967228	0.471635
Q9Y617	PSAT1	Phosphoserine aminotransferase	3.74252	3.09879	0.827996	-0.272304	0.00497614
Q7L099	RUFY3	Protein RUFY3	2.61789	3.09894	1.18375	0.243369	0.00497614
Q9Y2H0	DLGAP4	Disks large-associated protein 4	2.27151	3.10133	1.36531	0.449234	0.879526
Q7Z6Z7	HUWE1	E3 ubiquitin-protein ligase HUWE1	3.12268	3.10283	0.993642	-0.00920226	0.931054
P50583	NUDT2	Bis(5-nucleosyl)-tetraphosphatase [asymmetrical]	3.24974	3.1072	0.956138	-0.0647099	0.703565
Q96PU5	NEDD4L	E3 ubiquitin-protein ligase NEDD4-like	3.44903	3.10758	0.901	-0.150401	0.250974
A0A0G2JL47	BAT3	Large proline-rich protein BAG6	2.92736	3.10823	1.06179	0.0864965	0.751789
Q15427	SF3B4	Splicing factor 3B subunit 4	3.25394	3.11105	0.956089	-0.0647824	0.308871
Q15233	NONO	Non-POU domain-containing octamer-binding protein	3.99432	3.11222	0.779162	-0.360005	0.000319205
Q15020	SART3	Squamous cell carcinoma antigen recognized by T-cells 3	3.76293	3.11326	0.82735	-0.273431	0.0437636
Q9NTK5	OLA1	Obg-like ATPase 1	3.33835	3.11363	0.932686	-0.100537	0.343345
P61923	COPZ1	Coatomer subunit zeta-1	3.08125	3.11423	1.0107	0.01536	0.967827
Q4G0F5	VPS26B	Vacuolar protein sorting-associated protein 26B	3.32632	3.11449	0.936318	-0.0949298	0.615724
Q7Z4V5	HDGFRP2	Hepatoma-derived growth factor-related protein 2	3.04223	3.11451	1.02376	0.0338781	0.905281
H3BU88	TMSB15B	Thymosin beta-15B;Thymosin beta-15A	2.69906	3.11564	1.15434	0.207069	0.0144585
A0A0B4J1W3	NAA15	N-alpha-acetyltransferase 15, NatA auxiliary subunit	3.27325	3.1162	0.95202	-0.0709358	0.518944
O95782	AP2A1		2.79884	3.1189	1.11435	0.156208	0.149278
Q9NZL9	MAT2B	Methionine adenosyltransferase 2 subunit beta	3.41338	3.11939	0.913871	-0.129938	0.712477
A0A087WXS7	ASNA1	ATPase ASNA1	3.0745	3.12237	1.01557	0.0222869	0.867334
A0A0G2JQD0	LSS	Lanosterol synthase	3.55804	3.12319	0.877784	-0.188063	0.416692
H0YM70	PSME2	Proteasome activator complex subunit 2	2.89371	3.12596	1.08026	0.111377	0.328271
P62136	PPP1CA	Serine/threonine-protein phosphatase PP1-alpha catalytic subunit	2.99208	3.12631	1.04486	0.0633133	0.64116
Q15942	ZYX	Zyxin	2.68753	3.12765	1.16376	0.218796	0.0688957
P27635	RPL10	60S ribosomal protein L10	3.89531	3.12883	0.803229	-0.316116	0.0185686
Q5TE61	GDAP1L1	Ganglioside-induced differentiation-associated protein 1-like 1	2.74131	3.13054	1.14198	0.191543	0.0718453
Q00535	CDK5	Cyclin-dependent-like kinase 5	2.85226	3.13158	1.09793	0.134781	0.0802125
Q8NBX0	SCCPDH	Saccharopine dehydrogenase-like oxidoreductase	3.28901	3.13216	0.952313	-0.0704927	0.553933
Q8N9V7	TOPAZ1	Testis- and ovary-specific PAZ domain-containing protein 1	3.26317	3.13343	0.96024	-0.0585329	0.624836
P78356	PIP4K2B	Phosphatidylinositol 5-phosphate 4-kinase type-2 beta	2.57532	3.1335	1.21674	0.283023	0.0204832
Q00169	PITPNA	Phosphatidylinositol transfer protein alpha isoform	2.79409	3.1341	1.12169	0.165669	0.0727762
Q13813	SPTAN1	Spectrin alpha chain, non-erythrocytic 1	2.48087	3.13497	1.26366	0.337604	0.000245976
O76003	GLRX3	Glutaredoxin-3	3.02007	3.13752	1.03889	0.0550445	0.345826
Q15126	PMVK	Phosphomevalonate kinase	3.48609	3.13759	0.900031	-0.151954	0.571302
E9PRJ3	CD151	Tetraspanin;CD151 antigen	2.8596	3.13788	1.09731	0.133976	0.654343
Q7L0J3	SV2A	Synaptic vesicle glycoprotein 2A	2.38492	3.13903	1.3162	0.396378	0.0415756
Q12792	TWF1	Twinfilin-1	2.90136	3.13907	1.08193	0.113609	0.236781
Q16630	CPSF6	Cleavage and polyadenylation specificity factor subunit 6	3.00146	3.13946	1.04598	0.0648497	0.720971
Q9GZS3	WDR61	WD repeat-containing protein 61;WD repeat-containing protein 61, N-terminally processed	3.80411	3.13987	0.825388	-0.276856	0.0358807
Q92843	PABPN1	Polyadenylate-binding protein 2	3.54553	3.14135	0.886004	-0.174615	0.25318
O00291	HIP1	Huntingtin-interacting protein 1	2.96716	3.1417	1.05882	0.0824609	0.739302
K7ERP4	GPX4	Glutathione peroxidase;Phospholipid hydroperoxide glutathione peroxidase, mitochondrial	3.77593	3.14209	0.832138	-0.265105	0.0997924
P30419	NMT1	Glycylpeptide N-tetradecanoyltransferase 1	3.09303	3.14255	1.01601	0.022917	0.869273
O94925	GLS	Glutaminase kidney isoform, mitochondrial	3.15537	3.14362	0.996276	-0.00538319	0.961197
Q58FG0	HSP90AA5P	Putative heat shock protein HSP 90-alpha A5	3.25745	3.14368	0.965072	-0.0512913	0.148309
P61981	YWHAG	14-3-3 protein gamma;14-3-3 protein gamma, N-terminally processed	2.83247	3.14448	1.11015	0.150758	0.00619408
Q93008	USP9X	Probable ubiquitin carboxyl-terminal hydrolase FAF-X	3.28478	3.14761	0.95824	-0.0615413	0.342177
P07311	ACYP1	Acylphosphatase-1;Acylphosphatase	2.72209	3.15317	1.15836	0.212084	0.264844
P14324	FDPS	Farnesyl pyrophosphate synthase	3.27509	3.15517	0.963382	-0.05382	0.427455
Q9UEW8	STK39	STE20/SPS1-related proline-alanine-rich protein kinase	3.19056	3.15526	0.988937	-0.0160494	0.891738
Q9UHX1	PUF60	Poly(U)-binding-splicing factor PUF60	2.2946	3.15906	1.37674	0.461252	0.515057
O76094	SRP72	Signal recognition particle subunit SRP72	3.15405	3.15973	1.0018	0.00259588	0.988907
Q8NBF2	NHLRC2	NHL repeat-containing protein 2	3.76142	3.16092	0.840352	-0.250935	0.32844
Q12972	PPP1R8	Nuclear inhibitor of protein phosphatase 1;Activator of RNA decay	3.14108	3.16119	1.0064	0.0092073	0.993514
A0A0A0MRI2	SNX6	Sorting nexin-6;Sorting nexin-6, N-terminally processed	3.71412	3.16129	0.851153	-0.232509	0.0185686
M0QY91	SDHAF2		2.66031	3.16208	1.18861	0.249278	0.0483915
J3KPK1	SYNJ1	Synaptojanin-1	2.9136	3.1642	1.08601	0.119035	0.485621
O15400	STX7	Syntaxin-7	2.32355	3.16668	1.36286	0.446636	0.00497614
P09104	ENO2	Gamma-enolase	2.63479	3.16828	1.20248	0.266014	0.000165813
P07602	PSAP	Prosaposin;Saposin-A;Saposin-B-Val;Saposin-B;Saposin-C;Saposin-D	3.45718	3.16921	0.916705	-0.125471	0.011859
Q7RTV0	PHF5A	PHD finger-like domain-containing protein 5A	3.40601	3.17268	0.931496	-0.102378	0.138812
O60925	PFDN1	Prefoldin subunit 1	2.89154	3.17348	1.0975	0.134227	0.0919549
P26885	FKBP2	Peptidyl-prolyl cis-trans isomerase FKBP2	2.81324	3.17654	1.12914	0.175227	0.071824
J3KN29	PSMD9	26S proteasome non-ATPase regulatory subunit 9	3.95074	3.17807	0.804425	-0.31397	0.145449
P49841	GSK3B	Glycogen synthase kinase-3 beta	2.90392	3.18133	1.09553	0.131629	0.36981
P20339	RAB5A	Ras-related protein Rab-5A	3.4035	3.18283	0.935164	-0.0967092	0.427446
Q9H3P7	ACBD3	Golgi resident protein GCP60	2.77989	3.18477	1.14565	0.19616	0.701075
C9IYN3	HNRNPLL	Heterogeneous nuclear ribonucleoprotein L-like	3.12072	3.18558	1.02078	0.0296768	0.615724
Q04828	AKR1C1	Aldo-keto reductase family 1 member C1	2.62925	3.18858	1.21273	0.278259	0.265113
Q9NQX3	GPHN	Gephyrin;Molybdopterin adenylyltransferase;Molybdopterin molybdenumtransferase	2.66133	3.18906	1.1983	0.260986	0.0536571
Q8WUD1	RAB2B	Ras-related protein Rab-2B	2.96805	3.19009	1.07481	0.10408	0.199609
P12268	IMPDH2	Inosine-5-monophosphate dehydrogenase 2	3.65386	3.19016	0.873092	-0.195795	0.0388138
Q02790	FKBP4	Peptidyl-prolyl cis-trans isomerase FKBP4;Peptidyl-prolyl cis-trans isomerase FKBP4, N-terminally processed	2.91344	3.19153	1.09545	0.131529	0.0190064
Q8N9F7	GDPD1	Glycerophosphodiester phosphodiesterase domain-containing protein 1	3.14151	3.19245	1.01622	0.0232063	0.715222
O43765	SGTA	Small glutamine-rich tetratricopeptide repeat-containing protein alpha	3.59963	3.19275	0.886966	-0.17305	0.0314856
P61964	WDR5	WD repeat-containing protein 5	3.48184	3.19648	0.918041	-0.123369	0.128405
P05026	ATP1B1	Sodium/potassium-transporting ATPase subunit beta-1	2.8503	3.20136	1.12317	0.167574	0.0153463
P30086	PEBP1	Phosphatidylethanolamine-binding protein 1;Hippocampal cholinergic neurostimulating peptide	2.81637	3.20256	1.13712	0.185389	0.000284112
P06730	EIF4E	Eukaryotic translation initiation factor 4E	3.17645	3.2031	1.00839	0.0120575	0.70777
Q96GG9	DCUN1D1	DCN1-like protein 1;DCN1-like protein	2.7744	3.20391	1.15481	0.207656	0.490153
Q9BTT0	ANP32E	Acidic leucine-rich nuclear phosphoprotein 32 family member E	4.21751	3.20517	0.759967	-0.395992	0.0116002
P61081	UBE2M	NEDD8-conjugating enzyme Ubc12	3.58269	3.20545	0.894705	-0.160516	0.0520877
Q02750	MAP2K1	Dual specificity mitogen-activated protein kinase kinase 1	2.96907	3.20611	1.07984	0.110814	0.2698
Q9C040	TRIM2	Tripartite motif-containing protein 2	2.82193	3.20702	1.13647	0.184554	0.0424837
P27348	YWHAQ	14-3-3 protein theta	2.97723	3.20772	1.07742	0.107576	0.000889382
Q06124	PTPN11	Tyrosine-protein phosphatase non-receptor type 11	3.50921	3.20919	0.914506	-0.128935	0.426835
P05455	SSB	Lupus La protein	3.59192	3.21096	0.89394	-0.161749	0.159579
Q9UBM7	DHCR7	7-dehydrocholesterol reductase	3.52177	3.21336	0.912427	-0.132218	0.269509
Q13144	EIF2B5	Translation initiation factor eIF-2B subunit epsilon	3.21003	3.21405	1.00125	0.00180759	0.985112
P29762	CRABP1	Cellular retinoic acid-binding protein 1	3.89336	3.21505	0.82578	-0.276171	5.24e-05
O00170	AIP	AH receptor-interacting protein	2.92596	3.21518	1.09885	0.135992	0.714469
Q9Y6E0	STK24	Serine/threonine-protein kinase 24;Serine/threonine-protein kinase 24 36 kDa subunit;Serine/threonine-protein kinase 24 12 kDa subunit	3.60918	3.21691	0.891314	-0.165994	0.459109
O15075	DCLK1	Serine/threonine-protein kinase DCLK1	2.62673	3.21709	1.22475	0.292487	0.000997681
O14562	UBFD1	Ubiquitin domain-containing protein UBFD1	2.49046	3.21899	1.29253	0.370194	0.251676
P11387	TOP1	DNA topoisomerase 1	4.52494	3.22054	0.711731	-0.490596	0.409083
P18085	ARF4	ADP-ribosylation factor 4	3.05273	3.22094	1.0551	0.0773793	0.762511
Q9Y4I1	MYO5A	Unconventional myosin-Va	2.79305	3.22345	1.1541	0.206762	0.000375057
H3BPZ1	HACD3	Very-long-chain (3R)-3-hydroxyacyl-CoA dehydratase 3	3.16858	3.22363	1.01738	0.024852	0.84587
F6SFB5	AP1S2		2.73739	3.22434	1.17789	0.236201	0.244673
A6NM71	PRAF2	PRA1 family protein 2	2.87619	3.22445	1.12108	0.164895	0.272628
D6REX3	SEC31A	Protein transport protein Sec31A	3.48275	3.22498	0.925989	-0.110934	0.463503
O95671	ASMTL	N-acetylserotonin O-methyltransferase-like protein	3.03316	3.2269	1.06388	0.0893293	0.737499
P68036	UBE2L3	Ubiquitin-conjugating enzyme E2 L3	3.03476	3.22833	1.06378	0.0892054	0.241368
Q15031	LARS2	Probable leucine--tRNA ligase, mitochondrial	3.29738	3.23436	0.980888	-0.0278404	0.93244
P61601	NCALD	Neurocalcin-delta	3.05768	3.2348	1.05793	0.0812427	0.615724
O15212	PFDN6	Prefoldin subunit 6	2.72059	3.23714	1.18987	0.2508	0.00839487
J3QS48	MPDU1	Mannose-P-dolichol utilization defect 1 protein	3.75904	3.23779	0.861335	-0.215354	0.344196
O75822	EIF3J	Eukaryotic translation initiation factor 3 subunit J	2.94519	3.23881	1.09969	0.137102	0.0549888
B4DWR3	VBP1	Prefoldin subunit 3	2.94612	3.23988	1.09971	0.137123	0.422659
P43490	NAMPT	Nicotinamide phosphoribosyltransferase	3.35291	3.24187	0.966882	-0.048589	0.529565
Q15819	UBE2V2	Ubiquitin-conjugating enzyme E2 variant 2	2.80616	3.24239	1.15546	0.208462	0.0368493
Q9UDT6	CLIP2	CAP-Gly domain-containing linker protein 2	2.69223	3.24335	1.20471	0.268682	0.0291283
Q03426	MVK	Mevalonate kinase	3.42801	3.24366	0.946221	-0.0797509	0.680887
Q13426	XRCC4	DNA repair protein XRCC4	4.06608	3.24403	0.797827	-0.325852	0.221883
P41091	EIF2S3	Eukaryotic translation initiation factor 2 subunit 3	3.7831	3.24585	0.857988	-0.22097	0.0447427
P50502	ST13	Hsc70-interacting protein	3.32358	3.24906	0.97758	-0.0327133	0.43351
P16298	PPP3CB	Serine/threonine-protein phosphatase 2B catalytic subunit beta isoform	2.68867	3.25013	1.20882	0.273604	0.468516
Q5SWX3	CAMK2G		3.09058	3.25136	1.05202	0.0731641	0.753872
C9J3L8	SSR1	Translocon-associated protein subunit alpha	3.57242	3.25213	0.910342	-0.135519	0.73383
Q00839	HNRNPU	Heterogeneous nuclear ribonucleoprotein U	3.72931	3.25283	0.872233	-0.197214	0.021772
Q5SQI0	ATAT1	Alpha-tubulin N-acetyltransferase 1	2.71046	3.25439	1.20068	0.26385	0.0211338
P61006	RAB8A	Ras-related protein Rab-8A	3.8137	3.25779	0.854233	-0.227298	0.144746
F5GYQ1	ATP6V0D1	V-type proton ATPase subunit d 1	2.87873	3.26081	1.13272	0.179796	0.116543
P22234	PAICS	Multifunctional protein ADE2;Phosphoribosylaminoimidazole-succinocarboxamide synthase;Phosphoribosylaminoimidazole carboxylase	3.94526	3.26091	0.82654	-0.274843	0.000869016
Q96A33	CCDC47	Coiled-coil domain-containing protein 47	4.46655	3.26127	0.730154	-0.453727	0.101136
E9PJK1	CD81	Tetraspanin;CD81 antigen	3.07913	3.26156	1.05925	0.0830383	0.523396
Q9UBQ0	VPS29	Vacuolar protein sorting-associated protein 29	3.37886	3.26213	0.965452	-0.0507234	0.253379
Q5SRQ6	CSNK2B	Casein kinase II subunit beta	3.89361	3.26409	0.83832	-0.254427	0.0677899
P36507	MAP2K2	Dual specificity mitogen-activated protein kinase kinase 2	3.0888	3.26635	1.05748	0.0806299	0.562216
O95292	VAPB	Vesicle-associated membrane protein-associated protein B/C	3.01613	3.26636	1.08296	0.114982	0.274712
D6RHX2	ELMOD2	ELMO domain-containing protein 2	3.79637	3.26646	0.860418	-0.216891	0.443573
P84077	ARF1	ADP-ribosylation factor 1;ADP-ribosylation factor 3	3.10676	3.26813	1.05194	0.0730539	0.32844
Q13618	CUL3	Cullin-3	3.1121	3.26849	1.05025	0.0707381	0.584957
U3KQS7	LSM4	U6 snRNA-associated Sm-like protein LSm4	3.00967	3.2716	1.08703	0.12039	0.411791
P49418	AMPH	Amphiphysin	2.76844	3.27218	1.18196	0.24118	0.0223642
P27824	CANX	Calnexin	4.00217	3.27417	0.818101	-0.28965	0.000613912
Q9H3N1	TMX1	Thioredoxin-related transmembrane protein 1	3.81185	3.27469	0.85908	-0.219136	0.0346829
Q96FJ2	DYNLL2	Dynein light chain 2, cytoplasmic	2.62213	3.27607	1.24939	0.32123	0.00330763
P36543	ATP6V1E1	V-type proton ATPase subunit E 1	3.14153	3.27816	1.04349	0.0614177	0.368104
Q16204	CCDC6	Coiled-coil domain-containing protein 6	2.82488	3.27834	1.16052	0.214776	0.275549
Q96P70	IPO9	Importin-9	3.49245	3.27951	0.939028	-0.0907598	0.300234
Q8N2G4	LYPD1	Ly6/PLAUR domain-containing protein 1	2.12876	3.27959	1.54061	0.623504	0.0619504
Q7Z460	CLASP1	CLIP-associating protein 1	2.98579	3.28165	1.09909	0.136309	0.330922
P41227	NAA10	N-alpha-acetyltransferase 10	3.68783	3.28197	0.889945	-0.168212	0.31067
E9PFH4	TNPO3	Transportin-3	3.39663	3.28672	0.967642	-0.0474549	0.882278
Q6PKG0	LARP1	La-related protein 1	2.19811	3.28691	1.49534	0.580471	0.41408
O43678	NDUFA2	NADH dehydrogenase [ubiquinone] 1 alpha subcomplex subunit 2	3.16585	3.28791	1.03856	0.0545818	0.568845
P42704	LRPPRC	Leucine-rich PPR motif-containing protein, mitochondrial	3.77803	3.28832	0.870379	-0.200284	0.00562094
O14964	HGS	Hepatocyte growth factor-regulated tyrosine kinase substrate	3.20137	3.29034	1.02779	0.0395458	0.64908
Q9UKY7	CDV3	Protein CDV3 homolog	2.63973	3.29065	1.24658	0.317978	0.134608
P34932	HSPA4	Heat shock 70 kDa protein 4	3.0167	3.29119	1.09099	0.125637	0.000544034
Q9ULU4	ZMYND8	Protein kinase C-binding protein 1	3.61772	3.29119	0.909742	-0.136471	0.38491
Q15185	PTGES3	Prostaglandin E synthase 3	3.61402	3.29147	0.910751	-0.134872	0.0236291
Q10567	AP1B1	AP-1 complex subunit beta-1	3.20046	3.29191	1.02857	0.0406455	0.440831
Q15287	RNPS1	RNA-binding protein with serine-rich domain 1	4.08196	3.29354	0.806852	-0.309624	0.123519
P36405	ARL3	ADP-ribosylation factor-like protein 3	3.60754	3.29579	0.913584	-0.13039	0.066698
O94826	TOMM70A	Mitochondrial import receptor subunit TOM70	3.56624	3.29714	0.924543	-0.113188	0.0564823
Q9BT09	CNPY3	Protein canopy homolog 3	2.97796	3.2972	1.1072	0.146917	0.412035
Q92558	WASF1	Wiskott-Aldrich syndrome protein family member 1	2.81799	3.30047	1.17121	0.228005	0.198544
O14617	AP3D1	AP-3 complex subunit delta-1	3.20807	3.30126	1.02905	0.0413121	0.754113
E7EVJ5	CYFIP2	Cytoplasmic FMR1-interacting protein 2	2.64686	3.3026	1.24774	0.319322	0.202536
P49588	AARS	Alanine--tRNA ligase, cytoplasmic	3.6887	3.30839	0.896898	-0.156985	0.138346
P61009	SPCS3	Signal peptidase complex subunit 3	3.57456	3.31311	0.926858	-0.10958	0.436143
Q99719	SEPTIN5	Septin-5	2.45573	3.31368	1.34937	0.432282	0.00314035
P05198	EIF2S1	Eukaryotic translation initiation factor 2 subunit 1	3.74986	3.31591	0.884275	-0.177434	0.164059
O43592	XPOT	Exportin-T	4.10148	3.3164	0.808585	-0.306528	0.365517
P78310	CXADR	Coxsackievirus and adenovirus receptor	2.87513	3.31819	1.1541	0.206767	0.0186731
A1X283	SH3PXD2B	SH3 and PX domain-containing protein 2B	3.70328	3.32044	0.89662	-0.157431	0.403868
O96019	ACTL6A	Actin-like protein 6A	4.31536	3.32063	0.769491	-0.378023	0.143093
O43776	NARS	Asparagine--tRNA ligase, cytoplasmic	4.17999	3.32072	0.794432	-0.332004	0.0132421
E7EMR3	ADGRL3	Latrophilin-3	3.59506	3.32106	0.923786	-0.114369	0.775744
Q8N111	CEND1	Cell cycle exit and neuronal differentiation protein 1	2.94478	3.3226	1.1283	0.174153	0.267912
Q9NQ86	TRIM36	E3 ubiquitin-protein ligase TRIM36	2.68246	3.32364	1.23903	0.309206	0.499529
P22059	OSBP	Oxysterol-binding protein 1	3.694	3.32533	0.900199	-0.151684	0.454712
Q99584	S100A13	Protein S100-A13	2.95036	3.32882	1.12828	0.174121	0.183879
Q9Y3C6	PPIL1	Peptidyl-prolyl cis-trans isomerase-like 1	3.57536	3.32922	0.931157	-0.102903	0.351576
Q9HAV7	GRPEL1	GrpE protein homolog 1, mitochondrial	3.72995	3.33456	0.893998	-0.161657	0.387703
Q8N4C6	NIN	Ninein	3.48854	3.3356	0.956161	-0.0646747	0.787929
F5GYK2	STRN4	Striatin-4	2.86092	3.33682	1.16635	0.221996	0.318359
O95219	SNX4	Sorting nexin-4	3.09394	3.33859	1.07908	0.109797	0.648099
Q5JUW8	DLG3	Disks large homolog 3	2.26045	3.34323	1.47901	0.564631	0.0603381
P13637	ATP1A3	Sodium/potassium-transporting ATPase subunit alpha-3	2.79036	3.34339	1.19819	0.260861	0.0833659
H0Y4Z8	RABL6	Rab-like protein 6	3.94383	3.34394	0.847892	-0.238047	0.327787
P17612	PRKACA	cAMP-dependent protein kinase catalytic subunit alpha	2.38709	3.34416	1.40094	0.486392	0.000466944
P63010	AP2B1	AP-2 complex subunit beta;AP-1 complex subunit beta-1	2.90457	3.34671	1.15222	0.204415	0.00434432
P49756	RBM25	RNA-binding protein 25	3.11865	3.3476	1.07341	0.102206	0.665442
Q7L266	ASRGL1	Isoaspartyl peptidase/L-asparaginase;Isoaspartyl peptidase/L-asparaginase alpha chain;Isoaspartyl peptidase/L-asparaginase beta chain	2.86354	3.34793	1.16916	0.225469	0.241368
Q9Y5S2	CDC42BPA	Non-specific serine/threonine protein kinase;Serine/threonine-protein kinase MRCK alpha;Serine/threonine-protein kinase MRCK beta	2.85788	3.34942	1.17199	0.228963	0.390042
Q99729	HNRNPAB	Heterogeneous nuclear ribonucleoprotein A/B	3.31693	3.35024	1.01004	0.0144129	0.821249
Q14576	ELAVL3	ELAV-like protein 3	3.81532	3.35247	0.878686	-0.186581	0.0953058
P41252	IARS	Isoleucine--tRNA ligase, cytoplasmic	3.27748	3.35413	1.02339	0.0333509	0.534928
Q14980	NUMA1	Nuclear mitotic apparatus protein 1	2.53015	3.35422	1.3257	0.406754	0.0330198
Q9UQ35	SRRM2	Serine/arginine repetitive matrix protein 2	3.35046	3.35467	1.00126	0.00181415	0.997716
O60331	PIP5K1C	Phosphatidylinositol 4-phosphate 5-kinase type-1 gamma	3.96032	3.35618	0.84745	-0.2388	0.61503
Q5QPK2	DPM1	Dolichol-phosphate mannosyltransferase subunit 1	5.03079	3.35644	0.66718	-0.583853	0.457748
P49591	SARS	Serine--tRNA ligase, cytoplasmic	4.15878	3.36149	0.808288	-0.307059	0.00309813
P42677	RPS27	40S ribosomal protein S27	3.2125	3.36402	1.04717	0.0664901	0.481888
P52948	NUP98	Nuclear pore complex protein Nup98-Nup96;Nuclear pore complex protein Nup98;Nuclear pore complex protein Nup96	2.12314	3.36488	1.58487	0.66436	0.365927
Q9UQ80	PA2G4	Proliferation-associated protein 2G4	3.78889	3.36568	0.888302	-0.170878	0.00482538
F6U1T9	PPP3R1	Calcineurin subunit B type 1	2.79507	3.36614	1.20431	0.268213	0.200704
O94903	PROSC	Proline synthase co-transcribed bacterial homolog protein	3.27181	3.36651	1.02895	0.0411687	0.846924
E7EQY1	FAM136A	Protein FAM136A	3.48902	3.36822	0.965378	-0.0508344	0.866517
Q9Y2A7	NCKAP1	Nck-associated protein 1	3.17322	3.36846	1.06153	0.0861409	0.48893
Q9BWJ5	SF3B5	Splicing factor 3B subunit 5	3.01142	3.36865	1.11863	0.161727	0.442488
P61764	STXBP1	Syntaxin-binding protein 1	3.29971	3.37065	1.0215	0.0306864	0.703175
Q14696	MESDC2	LDLR chaperone MESD	3.94279	3.37152	0.85511	-0.225819	0.15418
F8W543	NAP1L1	Nucleosome assembly protein 1-like 1;Nucleosome assembly protein 1-like 4	3.61298	3.3719	0.933272	-0.0996304	0.598089
Q92804	TAF15	TATA-binding protein-associated factor 2N	3.76275	3.37206	0.896169	-0.158157	0.511365
P61020	RAB5B	Ras-related protein Rab-5B	3.27677	3.37458	1.02985	0.0424319	0.867334
P15170	GSPT1	Eukaryotic peptide chain release factor GTP-binding subunit ERF3A	3.42734	3.37538	0.984837	-0.0220431	0.845635
O43175	PHGDH	D-3-phosphoglycerate dehydrogenase	4.69343	3.37668	0.719448	-0.475038	8.92e-06
Q53GQ0	HSD17B12	Very-long-chain 3-oxoacyl-CoA reductase	3.48224	3.37874	0.970279	-0.0435291	0.612104
P26639	TARS	Threonine--tRNA ligase, cytoplasmic	3.35	3.38294	1.00983	0.0141172	0.84587
Q9NR28	DIABLO	Diablo homolog, mitochondrial	3.35432	3.38299	1.00855	0.0122795	0.922335
Q9ULU8	CADPS	Calcium-dependent secretion activator 1	4.11902	3.38432	0.821631	-0.283437	0.330922
O75935	DCTN3	Dynactin subunit 3	3.85405	3.38524	0.878361	-0.187114	0.559024
Q6ZNB6	NFXL1	NF-X1-type zinc finger protein NFXL1	2.88364	3.38595	1.17419	0.231669	0.151788
P55060	CSE1L	Exportin-2	3.9958	3.38608	0.84741	-0.238867	0.0102178
A0A087WWT1	SDHB	Succinate dehydrogenase [ubiquinone] iron-sulfur subunit, mitochondrial	4.40235	3.38672	0.769297	-0.378387	0.0919549
C9JFE4	GPS1	COP9 signalosome complex subunit 1	3.48375	3.38903	0.972812	-0.0397677	0.737499
P26368	U2AF2	Splicing factor U2AF 65 kDa subunit	3.84569	3.38939	0.881346	-0.182219	0.0425062
O76070	SNCG	Gamma-synuclein	2.38184	3.39045	1.42346	0.509404	9.89e-09
Q8N556	AFAP1	Actin filament-associated protein 1	6.24209	3.39173	0.543365	-0.880006	0.00754591
Q14738	PPP2R5D	Serine/threonine-protein phosphatase 2A 56 kDa regulatory subunit delta isoform	3.27367	3.39369	1.03666	0.0519458	0.61503
P62166	NCS1	Neuronal calcium sensor 1	3.03298	3.39392	1.11901	0.162217	0.248366
P22392	NME2	Nucleoside diphosphate kinase B;Nucleoside diphosphate kinase A	3.29467	3.39515	1.0305	0.0433424	0.814052
P62987	UBA52	Ubiquitin-60S ribosomal protein L40;Ubiquitin;60S ribosomal protein L40	3.09032	3.39696	1.09923	0.136487	0.103567
Q9Y263	PLAA	Phospholipase A-2-activating protein	3.65512	3.39763	0.929554	-0.105389	0.532873
P62745	RHOB	Rho-related GTP-binding protein RhoB	2.68643	3.40134	1.26612	0.340411	0.00873921
P10636	MAPT	Microtubule-associated protein tau	2.45915	3.40225	1.38351	0.468331	7.63e-05
O15347	HMGB3	High mobility group protein B3	3.45809	3.40427	0.984436	-0.0226309	0.617417
O43852	CALU	Calumenin	3.91107	3.40429	0.870425	-0.200208	0.0722988
Q13131	PRKAA1	5-AMP-activated protein kinase catalytic subunit alpha-1	3.27522	3.40431	1.03941	0.05577	0.761793
Q9NQP4	PFDN4	Prefoldin subunit 4	2.9869	3.40534	1.14009	0.18915	0.0185591
Q9BW30	TPPP3	Tubulin polymerization-promoting protein family member 3	2.95758	3.40671	1.15186	0.203963	0.665442
Q9BRP8	WIBG	Partner of Y14 and mago	2.69411	3.40771	1.26488	0.338995	0.121619
[truncated: 1,038 more rows]

## Sheet: Protein half-lives All groups
Accession	Gene names	Protein names	Average FC KO Mut 3 groups	KO/WT	corrected pvalue_KO-WT	ptKO/ptWT	corrected pvalue_ptKO-ptWT	ptMut/ptWT	corrected pvalue_Mut-WT
[truncated: 3,099 more rows]
